# Supplementary material for: Reading the dyslexic brain: multiple dysfunctional routes revealed by a new meta-analysis of PET and fMRI activation studies
Source: Front Hum Neurosci. 2014 Nov 11;8:830. doi: 10.3389/fnhum.2014.00830 (PMC4227573; doi:10.3389/fnhum.2014.00830)
Supplement: Table S1 — For each peak we reported the MNI coordinates (MNIx,y,z), the name of the first author, the journal and the year of publication of the article, the technique (PET or fMRI) and the stereotactic space used, the mean age of participants and the composition of the sample, the nature of the task, the nature of the functional contrast from which the peak was extracted. Moreover, we reported, for each peak, the corresponding cluster ID and the cluster label. In particular, for each cluster we reported the coordinates of the centroid (Mean MNIx,y,z) and the standard deviation on the three axes (SDx,y,z), the corresponding anatomical area. Finally, we reported, for each peak, the binomial classifications (non-reading or reading-like task; children or adults, controls or dyslexics) used for the post-hoc analyses. [file DataSheet1.XLSX]

## Sheet: Foglio1
Cluster ID	ClusterLabel	Study ID	Contrast ID	Peak ID	Author	Year	Journal	Mean age of participants (yrs)	Sample sizes	Stimulation channel	Nature of the task	contrast_group	Nature of the contrast	MNIx	MNIy	MNIz	X_Mean	Y_Mean	Z_Mean	X_SD	Y_SD	Z_SD	Task classification	Group classification	Age classification	Tecnique	Stereotactic space
R39	Frontal_Inf_Tri_R_48	S1	C1	1	Bach	2010	Neuroimage	8	C.18_D.11	visual	Orthography	DmorethanC	group by task	42	18	24	44	14	25	5.9614	5.3963	3.524	Reading-like task	D	children	fMRI	MNI
R40	Temporal_Sup_R_48	S1	C1	2	Bach	2010	Neuroimage	8	C.18_D.11	visual	Orthography	DmorethanC	group by task	60	-18	3	56	-21	6	3.8464	3.6917	3.6388	Reading-like task	D	children	fMRI	MNI
R37	Temporal_Mid_R_42	S1	C1	3	Bach	2010	Neuroimage	8	C.18_D.11	visual	Orthography	DmorethanC	group by task	60	-42	15	61	-41	11	3.4319	3.9087	3.7676	Reading-like task	D	children	fMRI	MNI
L43	Frontal_Inf_Tri_L_45	S1	C1	4	Bach	2010	Neuroimage	8	C.18_D.11	visual	Orthography	DmorethanC	group by task	-54	18	30	-53	26	31	3.9043	6.37	3.078	Reading-like task	D	children	fMRI	MNI
L13	Temporal_Mid_L_22	S1	C1	5	Bach	2010	Neuroimage	8	C.18_D.11	visual	Orthography	DmorethanC	group by task	-60	-18	0	-61	-19	-5	3.0414	4.2262	5.1343	Reading-like task	D	children	fMRI	MNI
L76	Parietal_Inf_L_40	S1	C2	6	Bach	2010	Neuroimage	8	C.18_D.11	visual	Orthography	Dyslexics	within group simple effect	-33	-48	39	-36	-52	39	4.9344	5.4064	3.315	Reading-like task	D	children	fMRI	MNI
L44	Frontal_Mid_L_44	S1	C2	7	Bach	2010	Neuroimage	8	C.18_D.11	visual	Orthography	Dyslexics	within group simple effect	-51	12	39	-47	16	38	6.4031	5.3283	4.4833	Reading-like task	D	children	fMRI	MNI
L19	Temporal_Mid_L_21	S1	C2	8	Bach	2010	Neuroimage	8	C.18_D.11	visual	Orthography	Dyslexics	within group simple effect	-66	-36	-6	-61	-38	-7	2.7775	2.3755	5.4232	Reading-like task	D	children	fMRI	MNI
L38	Precentral_L_6	S1	C3	9	Bach	2010	Neuroimage	8	C.18_D.11	visual	phonological.Manipulation	CmorethanD	group by task	-42	0	42	-41	-5	42	3.9337	6.549	3.4455	Reading-like task	C	children	fMRI	MNI
L64	Precentral_L_4	S1	C3	10	Bach	2010	Neuroimage	8	C.18_D.11	visual	phonological.Manipulation	CmorethanD	group by task	-60	6	27	-59	0	31	2.9729	5.1437	4.9116	Reading-like task	C	children	fMRI	MNI
L48	Supp_motor_Area_L_6	S1	C4	11	Bach	2010	Neuroimage	8	C.18_D.11	visual	phonological.Manipulation	Controls	within group simple effect	-6	9	66	-4	8	59	2.107	4.1378	4.6174	Reading-like task	C	children	fMRI	MNI
L64	Precentral_L_4	S1	C4	12	Bach	2010	Neuroimage	8	C.18_D.11	visual	phonological.Manipulation	Controls	within group simple effect	-60	6	24	-59	0	31	2.9729	5.1437	4.9116	Reading-like task	C	children	fMRI	MNI
L37	Precentral_L_6	S1	C5	13	Bach	2010	Neuroimage	8	C.18_D.11	visual	phonological.Manipulation	Controls	within group simple effect	-51	-3	48	-50	-5	50	2.645	5.6879	2.7447	Reading-like task	C	children	fMRI	MNI
L90	Frontal_Inf_Tri_L_45	S1	C5	14	Bach	2010	Neuroimage	8	C.18_D.11	visual	phonological.Manipulation	Controls	within group simple effect	-54	30	15	-49	28	16	4.1657	4.8228	4.4318	Reading-like task	C	children	fMRI	MNI
R44	Postcentral_R_3	S1	C6	15	Bach	2010	Neuroimage	8	C.18_D.11	visual	phonological.Manipulation	DmorethanC	group by task	39	-18	39	46	-18	38	3.994	5.2418	3	Reading-like task	D	children	fMRI	MNI
R18	Frontal_Mid_R_9	S1	C6	16	Bach	2010	Neuroimage	8	C.18_D.11	visual	phonological.Manipulation	DmorethanC	group by task	24	27	57	32	26	48	6.1412	5.1547	5.7321	Reading-like task	D	children	fMRI	MNI
R43	Precuneus_R_0	S1	C6	17	Bach	2010	Neuroimage	8	C.18_D.11	visual	phonological.Manipulation	DmorethanC	group by task	6	-63	42	12	-56	46	5.7941	7.1114	6.8487	Reading-like task	D	children	fMRI	MNI
R39	Frontal_Inf_Tri_R_48	S1	C6	18	Bach	2010	Neuroimage	8	C.18_D.11	visual	phonological.Manipulation	DmorethanC	group by task	42	18	27	44	14	25	5.9614	5.3963	3.524	Reading-like task	D	children	fMRI	MNI
R40	Temporal_Sup_R_48	S1	C6	19	Bach	2010	Neuroimage	8	C.18_D.11	visual	phonological.Manipulation	DmorethanC	group by task	63	-21	0	56	-21	6	3.8464	3.6917	3.6388	Reading-like task	D	children	fMRI	MNI
R95	Frontal_Mid_R_6	S1	C6	20	Bach	2010	Neuroimage	8	C.18_D.11	visual	phonological.Manipulation	DmorethanC	group by task	39	-9	63	34	-4	53	6.6226	4.3086	8.6942	Reading-like task	D	children	fMRI	MNI
R23	Occipital_Mid_R_19	S1	C6	21	Bach	2010	Neuroimage	8	C.18_D.11	visual	phonological.Manipulation	DmorethanC	group by task	36	-78	30	35	-70	24	4.9244	4.6488	4.4441	Reading-like task	D	children	fMRI	MNI
R37	Temporal_Mid_R_42	S1	C6	22	Bach	2010	Neuroimage	8	C.18_D.11	visual	phonological.Manipulation	DmorethanC	group by task	60	-36	12	61	-41	11	3.4319	3.9087	3.7676	Reading-like task	D	children	fMRI	MNI
R32	Frontal_Mid_R_46	S1	C6	23	Bach	2010	Neuroimage	8	C.18_D.11	visual	phonological.Manipulation	DmorethanC	group by task	24	57	27	37	46	29	5.8407	6.6726	3.7007	Reading-like task	D	children	fMRI	MNI
R42	Cingulum_Mid_R_0	S1	C6	24	Bach	2010	Neuroimage	8	C.18_D.11	visual	phonological.Manipulation	DmorethanC	group by task	3	-36	48	7	-35	41	3.7859	6.5574	6.5574	Reading-like task	D	children	fMRI	MNI
L38	Precentral_L_6	S1	C6	25	Bach	2010	Neuroimage	8	C.18_D.11	visual	phonological.Manipulation	DmorethanC	group by task	-39	-18	42	-41	-5	42	3.9337	6.549	3.4455	Reading-like task	D	children	fMRI	MNI
L56	Occipital_Mid_L_19	S1	C6	26	Bach	2010	Neuroimage	8	C.18_D.11	visual	phonological.Manipulation	DmorethanC	group by task	-24	-93	30	-24	-82	27	5.0163	6.6551	4.6339	Reading-like task	D	children	fMRI	MNI
L13	Temporal_Mid_L_22	S1	C6	27	Bach	2010	Neuroimage	8	C.18_D.11	visual	phonological.Manipulation	DmorethanC	group by task	-60	-15	-3	-61	-19	-5	3.0414	4.2262	5.1343	Reading-like task	D	children	fMRI	MNI
L92	Parietal_Inf_L_7	S1	C6	28	Bach	2010	Neuroimage	8	C.18_D.11	visual	phonological.Manipulation	DmorethanC	group by task	-39	-60	57	-35	-59	53	5.2293	7.3069	5.1187	Reading-like task	D	children	fMRI	MNI
R53	Supp_motor_Area_R_0	S1	C7	29	Bach	2010	Neuroimage	8	C.18_D.11	visual	phonological.Manipulation	Dyslexics	within group simple effect	6	15	54	3	12	55	3.6465	2.3157	2.7346	Reading-like task	D	children	fMRI	MNI
L72	Insula_L_48	S1	C7	30	Bach	2010	Neuroimage	8	C.18_D.11	visual	phonological.Manipulation	Dyslexics	within group simple effect	-42	15	3	-36	15	2	3.8879	3.3478	3.964	Reading-like task	D	children	fMRI	MNI
L44	Frontal_Mid_L_44	S1	C7	31	Bach	2010	Neuroimage	8	C.18_D.11	visual	phonological.Manipulation	Dyslexics	within group simple effect	-51	9	36	-47	16	38	6.4031	5.3283	4.4833	Reading-like task	D	children	fMRI	MNI
R36	Fusiform_R_37	S10	C72	707	Cao	2008	Brain.Language	12	C.12_D.12	visual	phonological.Manipulation	Controls	within group simple effect	36	-51	-15	38	-49	-16	5.6315	3.3806	5.0071	Reading-like task	C	children	fMRI	MNI
R87	Occipital_Inf_R_19	S10	C72	708	Cao	2008	Brain.Language	12	C.12_D.12	visual	phonological.Manipulation	Controls	within group simple effect	48	-75	-9	48	-69	-12	3.1552	4.9621	3.7491	Reading-like task	C	children	fMRI	MNI
L48	Supp_motor_Area_L_6	S10	C72	709	Cao	2008	Brain.Language	12	C.12_D.12	visual	phonological.Manipulation	Controls	within group simple effect	-9	6	57	-4	8	59	2.107	4.1378	4.6174	Reading-like task	C	children	fMRI	MNI
L47	Supp_motor_Area_L_24	S10	C72	710	Cao	2008	Brain.Language	12	C.12_D.12	visual	phonological.Manipulation	Controls	within group simple effect	-9	12	45	-4	7	46	2.9982	5.0601	2.2138	Reading-like task	C	children	fMRI	MNI
L53	Frontal_Inf_Tri_L_45	S10	C72	711	Cao	2008	Brain.Language	12	C.12_D.12	visual	phonological.Manipulation	Controls	within group simple effect	-48	30	6	-50	27	0	2.3346	2.7012	5.2419	Reading-like task	C	children	fMRI	MNI
L24	Fusiform_L_37	S10	C72	712	Cao	2008	Brain.Language	12	C.12_D.12	visual	phonological.Manipulation	Controls	within group simple effect	-39	-45	-21	-36	-46	-16	3.8648	3.5541	5.7168	Reading-like task	C	children	fMRI	MNI
L23	Temporal_Inf_L_20	S10	C72	713	Cao	2008	Brain.Language	12	C.12_D.12	visual	phonological.Manipulation	Controls	within group simple effect	-42	-48	-18	-45	-49	-15	3.1542	4.1801	3.9993	Reading-like task	C	children	fMRI	MNI
L94	Frontal_Inf_Oper_L_44	S10	C72	714	Cao	2008	Brain.Language	12	C.12_D.12	visual	phonological.Manipulation	Controls	within group simple effect	-45	9	27	-43	5	29	4.9748	3.6641	4.8013	Reading-like task	C	children	fMRI	MNI
L20	Temporal_Mid_L_22	S10	C72	715	Cao	2008	Brain.Language	12	C.12_D.12	visual	phonological.Manipulation	Controls	within group simple effect	-60	-39	6	-59	-35	6	4.8775	3.2499	4.0976	Reading-like task	C	children	fMRI	MNI
L86	Temporal_Mid_L_37	S10	C73	716	Cao	2008	Brain.Language	12	C.12_D.12	visual	phonological.Manipulation	Controls_morethan_Dyslexics	group by task	-54	-57	3	-58	-58	6	3.2042	5.4677	5.2182	Reading-like task	C	children	fMRI	MNI
L63	NoRegion_11	S10	C73	717	Cao	2008	Brain.Language	12	C.12_D.12	visual	phonological.Manipulation	Controls_morethan_Dyslexics	group by task	-24	42	-9	-25	46	-6	5.6569	3.9328	8.4242	Reading-like task	C	children	fMRI	MNI
L30	Parietal_Inf_L_40	S10	C73	718	Cao	2008	Brain.Language	12	C.12_D.12	visual	phonological.Manipulation	Controls_morethan_Dyslexics	group by task	-51	-42	48	-43	-40	46	6.8841	4.3466	3.5089	Reading-like task	C	children	fMRI	MNI
L52	Frontal_Inf_Tri_L_48	S10	C73	719	Cao	2008	Brain.Language	12	C.12_D.12	visual	phonological.Manipulation	Controls_morethan_Dyslexics	group by task	-39	33	12	-35	27	10	3.3238	6.0132	4.5059	Reading-like task	C	children	fMRI	MNI
L58	Frontal_Inf_Oper_L_48	S10	C73	720	Cao	2008	Brain.Language	12	C.12_D.12	visual	phonological.Manipulation	Controls_morethan_Dyslexics	group by task	-42	6	15	-46	13	14	3.1329	4.0491	5.3228	Reading-like task	C	children	fMRI	MNI
R9	Calcarine_R_17	S10	C74	721	Cao	2008	Brain.Language	12	C.12_D.12	visual	phonological.Manipulation	Dyslexics	within group simple effect	9	-72	12	9	-75	9	3.8954	3.7769	2.7961	Reading-like task	D	children	fMRI	MNI
R68	Cingulum_Mid_R_32	S10	C74	722	Cao	2008	Brain.Language	12	C.12_D.12	visual	phonological.Manipulation	Dyslexics	within group simple effect	6	24	39	10	26	33	5.9466	4.8189	4.5008	Reading-like task	D	children	fMRI	MNI
R59	Occipital_Inf_R_18	S10	C74	723	Cao	2008	Brain.Language	12	C.12_D.12	visual	phonological.Manipulation	Dyslexics	within group simple effect	27	-90	-3	23	-91	-2	5.1735	5.8517	4.5954	Reading-like task	D	children	fMRI	MNI
L48	Supp_motor_Area_L_6	S10	C74	724	Cao	2008	Brain.Language	12	C.12_D.12	visual	phonological.Manipulation	Dyslexics	within group simple effect	-3	6	60	-4	8	59	2.107	4.1378	4.6174	Reading-like task	D	children	fMRI	MNI
L48	Supp_motor_Area_L_6	S10	C74	725	Cao	2008	Brain.Language	12	C.12_D.12	visual	phonological.Manipulation	Dyslexics	within group simple effect	-9	6	57	-4	8	59	2.107	4.1378	4.6174	Reading-like task	D	children	fMRI	MNI
L52	Frontal_Inf_Tri_L_48	S10	C74	726	Cao	2008	Brain.Language	12	C.12_D.12	visual	phonological.Manipulation	Dyslexics	within group simple effect	-33	27	3	-35	27	10	3.3238	6.0132	4.5059	Reading-like task	D	children	fMRI	MNI
L36	Occipital_Inf_L_19	S10	C74	727	Cao	2008	Brain.Language	12	C.12_D.12	visual	phonological.Manipulation	Dyslexics	within group simple effect	-42	-78	-6	-47	-75	-10	4.7891	3.9662	6.0362	Reading-like task	D	children	fMRI	MNI
L24	Fusiform_L_37	S10	C74	728	Cao	2008	Brain.Language	12	C.12_D.12	visual	phonological.Manipulation	Dyslexics	within group simple effect	-39	-51	-15	-36	-46	-16	3.8648	3.5541	5.7168	Reading-like task	D	children	fMRI	MNI
L64	Precentral_L_4	S10	C74	729	Cao	2008	Brain.Language	12	C.12_D.12	visual	phonological.Manipulation	Dyslexics	within group simple effect	-60	6	30	-59	0	31	2.9729	5.1437	4.9116	Reading-like task	D	children	fMRI	MNI
R88	Cingulum_Post_R_26	S10	C75	730	Cao	2008	Brain.Language	12	C.12_D.12	visual	phonological.Manipulation	Dyslexics_morethan_Controls	group by task	6	-51	12	3	-41	19	2.7142	8.1915	6.892	Reading-like task	D	children	fMRI	MNI
R28	Supp_motor_Area_R_8	S11	C76	731	Conway	2008	Journal.International.Neuropsychological.Society	35	C.11_D.11	auditory	phonological.Manipulation	controls	within group simple effect	3	19	47	6	21	49	4.7636	4.0613	4.9802	Non-reading-like task	C	adult	fMRI	MNI
R30	Frontal_Inf_Oper_R_44	S11	C76	732	Conway	2008	Journal.International.Neuropsychological.Society	35	C.11_D.11	auditory	phonological.Manipulation	controls	within group simple effect	41	13	39	38	10	34	2.4863	5.0782	3.8964	Non-reading-like task	C	adult	fMRI	MNI
R74	Temporal_Pole_Sup_R_38	S11	C76	733	Conway	2008	Journal.International.Neuropsychological.Society	35	C.11_D.11	auditory	phonological.Manipulation	controls	within group simple effect	49	-4	-5	54	5	-1	5.1739	4.521	5.5534	Non-reading-like task	C	adult	fMRI	MNI
L33	Precuneus_L_5	S11	C76	734	Conway	2008	Journal.International.Neuropsychological.Society	35	C.11_D.11	auditory	phonological.Manipulation	controls	within group simple effect	-5	-50	43	-11	-49	58	7.8528	2.9439	11.7473	Non-reading-like task	C	adult	fMRI	MNI
L14	Temporal_Mid_L_21	S11	C76	735	Conway	2008	Journal.International.Neuropsychological.Society	35	C.11_D.11	auditory	phonological.Manipulation	controls	within group simple effect	-63	-19	6	-65	-26	6	4.6188	2.8519	5.0888	Non-reading-like task	C	adult	fMRI	MNI
R52	Supp_motor_Area_R_6	S11	C77	736	Conway	2008	Journal.International.Neuropsychological.Society	35	C.11_D.11	auditory	Auditory.Perception	controls	within group simple effect	3	4	62	2	3	65	2.562	4.0317	2.9264	Non-reading-like task	C	adult	fMRI	MNI
R40	Temporal_Sup_R_48	S11	C77	737	Conway	2008	Journal.International.Neuropsychological.Society	35	C.11_D.11	auditory	Auditory.Perception	controls	within group simple effect	53	-21	3	56	-21	6	3.8464	3.6917	3.6388	Non-reading-like task	C	adult	fMRI	MNI
R40	Temporal_Sup_R_48	S11	C77	738	Conway	2008	Journal.International.Neuropsychological.Society	35	C.11_D.11	auditory	Auditory.Perception	controls	within group simple effect	57	-23	14	56	-21	6	3.8464	3.6917	3.6388	Non-reading-like task	C	adult	fMRI	MNI
R74	Temporal_Pole_Sup_R_38	S11	C77	739	Conway	2008	Journal.International.Neuropsychological.Society	35	C.11_D.11	auditory	Auditory.Perception	controls	within group simple effect	49	4	-6	54	5	-1	5.1739	4.521	5.5534	Non-reading-like task	C	adult	fMRI	MNI
L28	Temporal_Sup_L_41	S11	C77	740	Conway	2008	Journal.International.Neuropsychological.Society	35	C.11_D.11	auditory	Auditory.Perception	controls	within group simple effect	-44	-36	17	-40	-36	12	6.1464	3.2447	3.2956	Non-reading-like task	C	adult	fMRI	MNI
L17	Temporal_Sup_L_48	S11	C77	741	Conway	2008	Journal.International.Neuropsychological.Society	35	C.11_D.11	auditory	Auditory.Perception	controls	within group simple effect	-43	-19	6	-43	-21	4	6.2013	3.0185	2.5473	Non-reading-like task	C	adult	fMRI	MNI
L87	Temporal_Sup_L_42	S11	C78	742	Conway	2008	Journal.International.Neuropsychological.Society	35	C.11_D.11	auditory	phonological.Manipulation	DmorethanC	group by task	-59	-40	20	-60	-44	16	5.966	4.6274	4.1726	Non-reading-like task	D	adult	fMRI	MNI
L87	Temporal_Sup_L_42	S11	C79	743	Conway	2008	Journal.International.Neuropsychological.Society	35	C.11_D.11	auditory	Auditory.Perception	DmorethanC	group by task	-58	-41	20	-60	-44	16	5.966	4.6274	4.1726	Non-reading-like task	D	adult	fMRI	MNI
L14	Temporal_Mid_L_21	S11	C79	744	Conway	2008	Journal.International.Neuropsychological.Society	35	C.11_D.11	auditory	Auditory.Perception	DmorethanC	group by task	-58	-27	9	-65	-26	6	4.6188	2.8519	5.0888	Non-reading-like task	D	adult	fMRI	MNI
R53	Supp_motor_Area_R_0	S12	C80	745	Desroches	2010	Brain Reearch	11.5	C.12_D.12	auditory	phonological.Manipulation	Controls	within group simple effect	0	12	54	3	12	55	3.6465	2.3157	2.7346	Non-reading-like task	C	children	fMRI	MNI
R92	Temporal_Sup_R_48	S12	C80	746	Desroches	2010	Brain Reearch	11.5	C.12_D.12	auditory	phonological.Manipulation	Controls	within group simple effect	66	-12	3	64	-7	0	3.9333	3.6491	6.7633	Non-reading-like task	C	children	fMRI	MNI
R40	Temporal_Sup_R_48	S12	C80	747	Desroches	2010	Brain Reearch	11.5	C.12_D.12	auditory	phonological.Manipulation	Controls	within group simple effect	60	-24	12	56	-21	6	3.8464	3.6917	3.6388	Non-reading-like task	C	children	fMRI	MNI
R38	Temporal_Mid_R_21	S12	C80	748	Desroches	2010	Brain Reearch	11.5	C.12_D.12	auditory	phonological.Manipulation	Controls	within group simple effect	57	-30	-3	53	-36	1	6.2162	4.9923	4.1541	Non-reading-like task	C	children	fMRI	MNI
L23	Temporal_Inf_L_20	S12	C80	749	Desroches	2010	Brain Reearch	11.5	C.12_D.12	auditory	phonological.Manipulation	Controls	within group simple effect	-48	-54	-18	-45	-49	-15	3.1542	4.1801	3.9993	Non-reading-like task	C	children	fMRI	MNI
L14	Temporal_Mid_L_21	S12	C80	750	Desroches	2010	Brain Reearch	11.5	C.12_D.12	auditory	phonological.Manipulation	Controls	within group simple effect	-63	-24	15	-65	-26	6	4.6188	2.8519	5.0888	Non-reading-like task	C	children	fMRI	MNI
L14	Temporal_Mid_L_21	S12	C80	751	Desroches	2010	Brain Reearch	11.5	C.12_D.12	auditory	phonological.Manipulation	Controls	within group simple effect	-63	-27	3	-65	-26	6	4.6188	2.8519	5.0888	Non-reading-like task	C	children	fMRI	MNI
L18	Temporal_Sup_L_0	S12	C80	752	Desroches	2010	Brain Reearch	11.5	C.12_D.12	auditory	phonological.Manipulation	Controls	within group simple effect	-54	-15	-3	-47	-9	-1	3.4362	6.6061	3.4044	Non-reading-like task	C	children	fMRI	MNI
L5	Fusiform_L_37	S12	C80	753	Desroches	2010	Brain Reearch	11.5	C.12_D.12	auditory	phonological.Manipulation	Controls	within group simple effect	-48	-63	-24	-41	-60	-18	2.5879	3.0101	4.156	Non-reading-like task	C	children	fMRI	MNI
R92	Temporal_Sup_R_48	S12	C81	754	Desroches	2010	Brain Reearch	11.5	C.12_D.12	auditory	phonological.Manipulation	Dyslexics	within group simple effect	57	-12	-3	64	-7	0	3.9333	3.6491	6.7633	Non-reading-like task	D	children	fMRI	MNI
R40	Temporal_Sup_R_48	S12	C81	755	Desroches	2010	Brain Reearch	11.5	C.12_D.12	auditory	phonological.Manipulation	Dyslexics	within group simple effect	57	-27	6	56	-21	6	3.8464	3.6917	3.6388	Non-reading-like task	D	children	fMRI	MNI
R68	Cingulum_Mid_R_32	S12	C81	756	Desroches	2010	Brain Reearch	11.5	C.12_D.12	auditory	phonological.Manipulation	Dyslexics	within group simple effect	3	24	30	10	26	33	5.9466	4.8189	4.5008	Non-reading-like task	D	children	fMRI	MNI
L47	Supp_motor_Area_L_24	S12	C81	757	Desroches	2010	Brain Reearch	11.5	C.12_D.12	auditory	phonological.Manipulation	Dyslexics	within group simple effect	-6	6	42	-4	7	46	2.9982	5.0601	2.2138	Non-reading-like task	D	children	fMRI	MNI
L67	Frontal_Sup_Medial_L_32	S12	C81	758	Desroches	2010	Brain Reearch	11.5	C.12_D.13	auditory	phonological.Manipulation	Dyslexics	within group simple effect	-3	18	36	-7	26	39	3.8117	7.6013	4.1903	Non-reading-like task	D	children	fMRI	MNI
L14	Temporal_Mid_L_21	S12	C81	759	Desroches	2010	Brain Reearch	11.5	C.12_D.12	auditory	phonological.Manipulation	Dyslexics	within group simple effect	-60	-21	9	-65	-26	6	4.6188	2.8519	5.0888	Non-reading-like task	D	children	fMRI	MNI
L13	Temporal_Mid_L_22	S12	C81	760	Desroches	2010	Brain Reearch	11.5	C.12_D.12	auditory	phonological.Manipulation	Dyslexics	within group simple effect	-63	-12	-3	-61	-19	-5	3.0414	4.2262	5.1343	Non-reading-like task	D	children	fMRI	MNI
L20	Temporal_Mid_L_22	S12	C81	761	Desroches	2010	Brain Reearch	11.5	C.12_D.12	auditory	phonological.Manipulation	Dyslexics	within group simple effect	-66	-33	9	-59	-35	6	4.8775	3.2499	4.0976	Non-reading-like task	D	children	fMRI	MNI
R38	Temporal_Mid_R_21	S13	C82	762	Dufor	2007	Neuroimage	30	C.16_D.14	auditory	Auditory.Perception	CmorethanD	group by task	58	-37	6	53	-36	1	6.2162	4.9923	4.1541	Non-reading-like task	C	adult	PET	MNI
R85	Angular_R_40	S13	C82	763	Dufor	2007	Neuroimage	30	C.16_D.14	auditory	Auditory.Perception	CmorethanD	group by task	51	-55	24	53	-50	31	5.2847	6.7823	4.5356	Non-reading-like task	C	adult	PET	MNI
L16	Supp_motor_Area_L_6	S13	C82	764	Dufor	2007	Neuroimage	30	C.16_D.14	auditory	Auditory.Perception	CmorethanD	group by task	-3	-6	63	-5	-4	62	3.1929	3.3208	4.5552	Non-reading-like task	C	adult	PET	MNI
L77	NoRegion_41	S13	C82	765	Dufor	2007	Neuroimage	30	C.16_D.14	auditory	Auditory.Perception	CmorethanD	group by task	-48	-39	28	-39	-39	28	7.6647	5.7594	3.502	Non-reading-like task	C	adult	PET	MNI
R25	Cerebelum_Crus1_R_0	S13	C82	766	Dufor	2007	Neuroimage	30	C.16_D.14	auditory	Auditory.Perception	CmorethanD	group by task	33	-70	-31	39	-68	-30	3.2318	5.1099	4.6218	Non-reading-like task	C	adult	PET	MNI
R70	Vermis_7_0	S13	C82	767	Dufor	2007	Neuroimage	30	C.16_D.14	auditory	Auditory.Perception	CmorethanD	group by task	13	-72	-30	8	-69	-27	4.366	4.6537	4.0696	Non-reading-like task	C	adult	PET	MNI
R54	Frontal_Sup_Orb_R_11	S13	C83	768	Dufor	2007	Neuroimage	30	C.16_D.14	auditory	Auditory.Perception	DmorethanC	group by task	20	36	-17	19	30	-24	4.1633	6	5.7735	Non-reading-like task	D	adult	PET	MNI
R2	Frontal_Inf_Oper_R_45	S13	C83	769	Dufor	2007	Neuroimage	30	C.16_D.14	auditory	Auditory.Perception	DmorethanC	group by task	53	20	13	47	19	7	6.6564	1.8694	5.776	Non-reading-like task	D	adult	PET	MNI
R75	Insula_R_48	S13	C83	770	Dufor	2007	Neuroimage	30	C.16_D.14	auditory	Auditory.Perception	DmorethanC	group by task	42	6	10	40	0	3	3.1728	5.2708	5.7875	Non-reading-like task	D	adult	PET	MNI
R8	NoRegion_27	S13	C83	771	Dufor	2007	Neuroimage	30	C.16_D.14	auditory	Auditory.Perception	DmorethanC	group by task	13	-30	-5	7	-31	-6	5.728	7.5498	4.4668	Non-reading-like task	D	adult	PET	MNI
R65	Insula_R_47	S13	C83	772	Dufor	2007	Neuroimage	30	C.16_D.14	auditory	Auditory.Perception	DmorethanC	group by task	20	15	-11	34	21	-5	4.802	3.3993	4.2642	Non-reading-like task	D	adult	PET	MNI
R31	NoRegion_46	S13	C83	773	Dufor	2007	Neuroimage	30	C.16_D.14	auditory	Auditory.Perception	DmorethanC	group by task	29	43	25	31	40	20	5.5187	4.1486	3.1269	Non-reading-like task	D	adult	PET	MNI
R34	Occipital_Sup_R_7	S13	C83	774	Dufor	2007	Neuroimage	30	C.16_D.14	auditory	Auditory.Perception	DmorethanC	group by task	40	-67	37	31	-64	40	5.1796	4.9493	2.4044	Non-reading-like task	D	adult	PET	MNI
L9	Cerebelum_7b_L_0	S13	C83	775	Dufor	2007	Neuroimage	30	C.16_D.14	auditory	Auditory.Perception	DmorethanC	group by task	-31	-63	-48	-34	-62	-47	3.7014	4.4497	4.5497	Non-reading-like task	D	adult	PET	MNI
L41	Thalamus_L_0	S13	C83	776	Dufor	2007	Neuroimage	30	C.16_D.14	auditory	Auditory.Perception	DmorethanC	group by task	-10	-28	3	-14	-28	9	3.5314	4.3046	7.4562	Non-reading-like task	D	adult	PET	MNI
L76	Parietal_Inf_L_40	S14	C84	777	Eden	2004	Neuron	40	C.19_D.19	auditory	phonological.Manipulation	CmorethanD	group by task	-45.45	-57.5	37.23	-36	-52	39	4.9344	5.4064	3.315	Non-reading-like task	C	adult	fMRI	Talairach
L3	Precuneus_L_23	S14	C84	778	Eden	2004	Neuron	40	C.19_D.19	auditory	phonological.Manipulation	CmorethanD	group by task	-4.04	-56.01	27.52	-7	-51	26	3.2016	4.1633	6.6521	Non-reading-like task	C	adult	fMRI	Talairach
L33	Precuneus_L_5	S14	C84	779	Eden	2004	Neuron	40	C.19_D.19	auditory	phonological.Manipulation	CmorethanD	group by task	-22.22	-45.25	61.82	-11	-49	58	7.8528	2.9439	11.7473	Non-reading-like task	C	adult	fMRI	Talairach
L26	Cingulum_Ant_L_11	S14	C84	780	Eden	2004	Neuron	40	C.19_D.19	auditory	phonological.Manipulation	CmorethanD	group by task	-2.02	51.74	-2.97	-6	42	4	2.8752	5.933	9.7724	Non-reading-like task	C	adult	fMRI	Talairach
R43	Precuneus_R_0	S14	C84	781	Eden	2004	Neuron	40	C.19_D.19	auditory	phonological.Manipulation	CmorethanD	group by task	12.12	-55.03	50.42	12	-56	46	5.7941	7.1114	6.8487	Non-reading-like task	C	adult	fMRI	Talairach
R36	Fusiform_R_37	S14	C84	782	Eden	2004	Neuron	40	C.19_D.19	auditory	phonological.Manipulation	CmorethanD	group by task	44.44	-44.43	-22.83	38	-49	-16	5.6315	3.3806	5.0071	Non-reading-like task	C	adult	fMRI	Talairach
R97	Cingulum_Mid_R_23	S14	C84	783	Eden	2004	Neuron	40	C.19_D.19	auditory	phonological.Manipulation	CmorethanD	group by task	7.07	-8.65	51.78	9	-8	40	4.1404	1.6036	10.1242	Non-reading-like task	C	adult	fMRI	Talairach
R42	Cingulum_Mid_R_0	S14	C84	784	Eden	2004	Neuron	40	C.19_D.19	auditory	phonological.Manipulation	CmorethanD	group by task	9.09	-27.7	39.89	7	-35	41	3.7859	6.5574	6.5574	Non-reading-like task	C	adult	fMRI	Talairach
R22	NoRegion_0	S14	C84	785	Eden	2004	Neuron	40	C.19_D.19	auditory	phonological.Manipulation	CmorethanD	group by task	16.16	7.93	28.71	13	6	23	7.0048	4.1673	5.1251	Non-reading-like task	C	adult	fMRI	Talairach
R65	Insula_R_47	S15	C85	786	Gaab	2007	Restor.Neurol.Neuroscience	10.5	C.23_D.22	auditory	Auditory.Perception	CmorethanD	group by task	36	16	-6	34	21	-5	4.802	3.3993	4.2642	Non-reading-like task	C	children	fMRI	MNI
R74	Temporal_Pole_Sup_R_38	S15	C85	787	Gaab	2007	Restor.Neurol.Neuroscience	10.5	C.23_D.22	auditory	Auditory.Perception	CmorethanD	group by task	53	-2	4	54	5	-1	5.1739	4.521	5.5534	Non-reading-like task	C	children	fMRI	MNI
R15	Postcentral_R_4	S15	C85	788	Gaab	2007	Restor.Neurol.Neuroscience	10.5	C.23_D.22	auditory	Auditory.Perception	CmorethanD	group by task	29	-35	45	34	-28	47	4.2269	4.1191	2.0976	Non-reading-like task	C	children	fMRI	MNI
R88	Cingulum_Post_R_26	S15	C85	789	Gaab	2007	Restor.Neurol.Neuroscience	10.5	C.23_D.22	auditory	Auditory.Perception	CmorethanD	group by task	2	-31	25	3	-41	19	2.7142	8.1915	6.892	Non-reading-like task	C	children	fMRI	MNI
L62	Calcarine_L_17	S15	C85	790	Gaab	2007	Restor.Neurol.Neuroscience	10.5	C.23_D.22	auditory	Auditory.Perception	CmorethanD	group by task	-19	-54	14	-15	-67	10	5.5015	10.0681	3.7639	Non-reading-like task	C	children	fMRI	MNI
L41	Thalamus_L_0	S15	C85	791	Gaab	2007	Restor.Neurol.Neuroscience	10.5	C.23_D.22	auditory	Auditory.Perception	CmorethanD	group by task	-15	-35	9	-14	-28	9	3.5314	4.3046	7.4562	Non-reading-like task	C	children	fMRI	MNI
L51	Frontal_Inf_Orb_L_47	S15	C85	792	Gaab	2007	Restor.Neurol.Neuroscience	10.5	C.23_D.22	auditory	Auditory.Perception	CmorethanD	group by task	-39	29	0	-33	27	-3	6.745	4.4401	3.2558	Non-reading-like task	C	children	fMRI	MNI
L4	Cingulum_Mid_L_0	S15	C85	793	Gaab	2007	Restor.Neurol.Neuroscience	10.5	C.23_D.22	auditory	Auditory.Perception	CmorethanD	group by task	-2	-34	41	-8	-37	38	6.2735	4.8329	3.9978	Non-reading-like task	C	children	fMRI	MNI
L25	Frontal_Sup_L_10	S15	C85	794	Gaab	2007	Restor.Neurol.Neuroscience	10.5	C.23_D.22	auditory	Auditory.Perception	CmorethanD	group by task	-16	57	16	-13	57	17	7.6322	5.7951	5.5976	Non-reading-like task	C	children	fMRI	MNI
R95	Frontal_Mid_R_6	S15	C86	795	Gaab	2007	Restor.Neurol.Neuroscience	10.5	C.23_D.22	auditory	Auditory.Perception	Controls	within group simple effect	40	-1	44	34	-4	53	6.6226	4.3086	8.6942	Non-reading-like task	C	children	fMRI	MNI
R74	Temporal_Pole_Sup_R_38	S15	C86	796	Gaab	2007	Restor.Neurol.Neuroscience	10.5	C.23_D.22	auditory	Auditory.Perception	Controls	within group simple effect	53	3	4	54	5	-1	5.1739	4.521	5.5534	Non-reading-like task	C	children	fMRI	MNI
R15	Postcentral_R_4	S15	C86	797	Gaab	2007	Restor.Neurol.Neuroscience	10.5	C.23_D.22	auditory	Auditory.Perception	Controls	within group simple effect	29	-29	51	34	-28	47	4.2269	4.1191	2.0976	Non-reading-like task	C	children	fMRI	MNI
R38	Temporal_Mid_R_21	S15	C86	798	Gaab	2007	Restor.Neurol.Neuroscience	10.5	C.23_D.22	auditory	Auditory.Perception	Controls	within group simple effect	51	-45	-4	53	-36	1	6.2162	4.9923	4.1541	Non-reading-like task	C	children	fMRI	MNI
R55	Frontal_Mid_Orb_R_11	S15	C86	799	Gaab	2007	Restor.Neurol.Neuroscience	10.5	C.23_D.22	auditory	Auditory.Perception	Controls	within group simple effect	5	47	-5	7	43	-8	4.7504	6.969	8.9312	Non-reading-like task	C	children	fMRI	MNI
L41	Thalamus_L_0	S15	C86	800	Gaab	2007	Restor.Neurol.Neuroscience	10.5	C.23_D.22	auditory	Auditory.Perception	Controls	within group simple effect	-12	-34	9	-14	-28	9	3.5314	4.3046	7.4562	Non-reading-like task	C	children	fMRI	MNI
L51	Frontal_Inf_Orb_L_47	S15	C86	801	Gaab	2007	Restor.Neurol.Neuroscience	10.5	C.23_D.22	auditory	Auditory.Perception	Controls	within group simple effect	-40	32	2	-33	27	-3	6.745	4.4401	3.2558	Non-reading-like task	C	children	fMRI	MNI
L3	Precuneus_L_23	S15	C86	802	Gaab	2007	Restor.Neurol.Neuroscience	10.5	C.23_D.22	auditory	Auditory.Perception	Controls	within group simple effect	-10	-52	22	-7	-51	26	3.2016	4.1633	6.6521	Non-reading-like task	C	children	fMRI	MNI
L25	Frontal_Sup_L_10	S15	C86	803	Gaab	2007	Restor.Neurol.Neuroscience	10.5	C.23_D.22	auditory	Auditory.Perception	Controls	within group simple effect	-22	56	12	-13	57	17	7.6322	5.7951	5.5976	Non-reading-like task	C	children	fMRI	MNI
R46	Thalamus_R_0	S15	C86	804	Gaab	2007	Restor.Neurol.Neuroscience	10.5	C.23_D.22	auditory	Auditory.Perception	Controls	within group simple effect	15	-28	13	16	-20	8	4.899	4.9244	3.5	Non-reading-like task	C	children	fMRI	MNI
R88	Cingulum_Post_R_26	S15	C86	805	Gaab	2007	Restor.Neurol.Neuroscience	10.5	C.23_D.22	auditory	Auditory.Perception	Controls	within group simple effect	3	-49	8	3	-41	19	2.7142	8.1915	6.892	Non-reading-like task	C	children	fMRI	MNI
L86	Temporal_Mid_L_37	S15	C87	806	Gaab	2007	Restor.Neurol.Neuroscience	10.5	C.23_D.22	auditory	Auditory.Perception	Dyslexics	within group simple effect	-63	-65	6	-58	-58	6	3.2042	5.4677	5.2182	Non-reading-like task	D	children	fMRI	MNI
L58	Frontal_Inf_Oper_L_48	S16	C88	807	Georgiewa	1999	NeuroReport	14	C.17_D.17	visual	Reading	CmorethanD	group by task	-43.43	10.81	11.45	-46	13	14	3.1329	4.0491	5.3228	Reading-like task	C	children	fMRI	Talairach
L41	Thalamus_L_0	S16	C88	808	Georgiewa	1999	NeuroReport	14	C.17_D.17	visual	Reading	CmorethanD	group by task	-20.2	-21.11	9.77	-14	-28	9	3.5314	4.3046	7.4562	Reading-like task	C	children	fMRI	Talairach
L2	Insula_L_48	S16	C89	809	Georgiewa	1999	NeuroReport	14	C.17_D.17	visual	phonological.Manipulation	CmorethanD	group by task	-36.36	8.75	11.34	-33	3	9	4.7177	3.2562	3.4362	Reading-like task	C	children	fMRI	Talairach
L41	Thalamus_L_0	S16	C89	810	Georgiewa	1999	NeuroReport	14	C.17_D.17	visual	phonological.Manipulation	CmorethanD	group by task	-20.2	-21.11	9.77	-14	-28	9	3.5314	4.3046	7.4562	Reading-like task	C	children	fMRI	Talairach
R78	Hippocampus_R_0	S16	C89	811	Georgiewa	1999	NeuroReport	14	C.17_D.17	visual	phonological.Manipulation	CmorethanD	group by task	25.25	-22.14	-13.2	22	-26	-9	5.8888	5.8357	5.6026	Reading-like task	C	children	fMRI	Talairach
R96	NoRegion_0	S16	C90	812	Georgiewa	1999	NeuroReport	14	C.17_D.17	visual	Reading	Controls	within group simple effect	25.25	-44.79	8.52	32	-39	8	5.3635	9.3214	2.7162	Reading-like task	C	children	fMRI	Talairach
L58	Frontal_Inf_Oper_L_48	S16	C91	813	Georgiewa	1999	NeuroReport	14	C.17_D.17	visual	Reading	Controls	within group simple effect	-47.47	12.87	11.56	-46	13	14	3.1329	4.0491	5.3228	Reading-like task	C	children	fMRI	Talairach
L80	NoRegion_0	S16	C91	814	Georgiewa	1999	NeuroReport	14	C.17_D.17	visual	Reading	Controls	within group simple effect	-23.23	4.63	11.13	-20	-3	14	4.0632	5.1801	6.52	Reading-like task	C	children	fMRI	Talairach
R75	Insula_R_48	S16	C91	815	Georgiewa	1999	NeuroReport	14	C.17_D.17	visual	Reading	Controls	within group simple effect	36.36	8.75	11.34	40	0	3	3.1728	5.2708	5.7875	Reading-like task	C	children	fMRI	Talairach
R96	NoRegion_0	S16	C91	816	Georgiewa	1999	NeuroReport	14	C.17_D.17	visual	Reading	Controls	within group simple effect	29.29	-48.91	8.3	32	-39	8	5.3635	9.3214	2.7162	Reading-like task	C	children	fMRI	Talairach
R63	Occipital_Inf_R_19	S16	C91	817	Georgiewa	1999	NeuroReport	14	C.17_D.17	visual	Reading	Controls	within group simple effect	32.32	-79.28	-4.58	36	-85	-7	4.8976	5.383	2.3278	Reading-like task	C	children	fMRI	Talairach
L58	Frontal_Inf_Oper_L_48	S16	C92	818	Georgiewa	1999	NeuroReport	14	C.17_D.17	visual	phonological.Manipulation	Controls	within group simple effect	-47.47	12.87	11.56	-46	13	14	3.1329	4.0491	5.3228	Reading-like task	C	children	fMRI	Talairach
L80	NoRegion_0	S16	C92	819	Georgiewa	1999	NeuroReport	14	C.17_D.17	visual	phonological.Manipulation	Controls	within group simple effect	-20.2	1.54	10.96	-20	-3	14	4.0632	5.1801	6.52	Reading-like task	C	children	fMRI	Talairach
L35	Occipital_Inf_L_19	S16	C92	820	Georgiewa	1999	NeuroReport	14	C.17_D.17	visual	phonological.Manipulation	Controls	within group simple effect	-34.34	-60.75	-3.51	-35	-67	-9	3.5895	2.9659	4.3355	Reading-like task	C	children	fMRI	Talairach
R81	Insula_R_48	S16	C92	821	Georgiewa	1999	NeuroReport	14	C.17_D.17	visual	phonological.Manipulation	Controls	within group simple effect	34.34	12.87	11.56	33	18	8	2.4142	6.0103	4.3894	Reading-like task	C	children	fMRI	Talairach
R9	Calcarine_R_17	S16	C92	822	Georgiewa	1999	NeuroReport	14	C.17_D.17	visual	phonological.Manipulation	Controls	within group simple effect	2.02	-83.91	6.45	9	-75	9	3.8954	3.7769	2.7961	Reading-like task	C	children	fMRI	Talairach
R63	Occipital_Inf_R_19	S16	C92	823	Georgiewa	1999	NeuroReport	14	C.17_D.17	visual	phonological.Manipulation	Controls	within group simple effect	31.31	-86.49	-5	36	-85	-7	4.8976	5.383	2.3278	Reading-like task	C	children	fMRI	Talairach
L18	Temporal_Sup_L_0	S16	C93	824	Georgiewa	1999	NeuroReport	14	C.17_D.17	visual	Reading	DmorethanC	group by task	-45.45	-9.27	-0.54	-47	-9	-1	3.4362	6.6061	3.4044	Reading-like task	D	children	fMRI	Talairach
L61	Lingual_L_17	S16	C93	825	Georgiewa	1999	NeuroReport	14	C.17_D.17	visual	Reading	DmorethanC	group by task	-13.13	-81.34	-4.7	-6	-81	-1	2.32	3.0159	4.415	Reading-like task	D	children	fMRI	Talairach
L18	Temporal_Sup_L_0	S16	C94	826	Georgiewa	1999	NeuroReport	14	C.17_D.17	visual	Reading	DmorethanC	group by task	-45.45	-2.06	-0.12	-47	-9	-1	3.4362	6.6061	3.4044	Reading-like task	D	children	fMRI	Talairach
R96	NoRegion_0	S16	C94	827	Georgiewa	1999	NeuroReport	14	C.17_D.17	visual	Reading	DmorethanC	group by task	38.38	-35.52	9.01	32	-39	8	5.3635	9.3214	2.7162	Reading-like task	D	children	fMRI	Talairach
L61	Lingual_L_17	S16	C95	828	Georgiewa	1999	NeuroReport	14	C.17_D.17	visual	Reading	Dyslexics	within group simple effect	-7.07	-81.34	-4.7	-6	-81	-1	2.32	3.0159	4.415	Reading-like task	D	children	fMRI	Talairach
L83	Calcarine_L_17	S16	C95	829	Georgiewa	1999	NeuroReport	14	C.17_D.17	visual	Reading	Dyslexics	within group simple effect	-7.07	-95.75	-5.54	-11	-99	-1	3.8337	5.5343	5.0475	Reading-like task	D	children	fMRI	Talairach
R58	NoRegion_18	S16	C95	830	Georgiewa	1999	NeuroReport	14	C.17_D.17	visual	Reading	Dyslexics	within group simple effect	16.16	-95.75	-5.54	13	-96	-12	2.7999	4.3997	4.0708	Reading-like task	D	children	fMRI	Talairach
L18	Temporal_Sup_L_0	S16	C96	831	Georgiewa	1999	NeuroReport	14	C.17_D.17	visual	Reading	Dyslexics	within group simple effect	-47.47	2.06	0.11	-47	-9	-1	3.4362	6.6061	3.4044	Reading-like task	D	children	fMRI	Talairach
L61	Lingual_L_17	S16	C96	832	Georgiewa	1999	NeuroReport	14	C.17_D.17	visual	Reading	Dyslexics	within group simple effect	-7.07	-81.34	-4.7	-6	-81	-1	2.32	3.0159	4.415	Reading-like task	D	children	fMRI	Talairach
L54	NoRegion_0	S16	C96	833	Georgiewa	1999	NeuroReport	14	C.17_D.17	visual	Reading	Dyslexics	within group simple effect	-45.45	11.33	0.6	-47	14	-4	4.6787	5.7648	3.9611	Reading-like task	D	children	fMRI	Talairach
L51	Frontal_Inf_Orb_L_47	S16	C96	834	Georgiewa	1999	NeuroReport	14	C.17_D.17	visual	Reading	Dyslexics	within group simple effect	-23.23	23.68	1.25	-33	27	-3	6.745	4.4401	3.2558	Reading-like task	D	children	fMRI	Talairach
R96	NoRegion_0	S16	C96	835	Georgiewa	1999	NeuroReport	14	C.17_D.17	visual	Reading	Dyslexics	within group simple effect	34.34	-41.7	8.68	32	-39	8	5.3635	9.3214	2.7162	Reading-like task	D	children	fMRI	Talairach
R8	NoRegion_27	S16	C96	836	Georgiewa	1999	NeuroReport	14	C.17_D.17	visual	Reading	Dyslexics	within group simple effect	13.13	-39.12	-2.26	7	-31	-6	5.728	7.5498	4.4668	Reading-like task	D	children	fMRI	Talairach
L72	Insula_L_48	S16	C97	837	Georgiewa	1999	NeuroReport	14	C.17_D.17	visual	phonological.Manipulation	Dyslexics	within group simple effect	-34.34	18.53	0.98	-36	15	2	3.8879	3.3478	3.964	Reading-like task	D	children	fMRI	Talairach
L61	Lingual_L_17	S16	C97	838	Georgiewa	1999	NeuroReport	14	C.17_D.17	visual	phonological.Manipulation	Dyslexics	within group simple effect	-7.07	-81.34	-4.7	-6	-81	-1	2.32	3.0159	4.415	Reading-like task	D	children	fMRI	Talairach
L83	Calcarine_L_17	S16	C97	839	Georgiewa	1999	NeuroReport	14	C.17_D.17	visual	phonological.Manipulation	Dyslexics	within group simple effect	-7.07	-94.72	-5.48	-11	-99	-1	3.8337	5.5343	5.0475	Reading-like task	D	children	fMRI	Talairach
L96	NoRegion_34	S16	C97	840	Georgiewa	1999	NeuroReport	14	C.17_D.17	visual	phonological.Manipulation	Dyslexics	within group simple effect	-18.18	2.57	-11.77	-20	-1	-8	5.6983	4.7027	6.4602	Reading-like task	D	children	fMRI	Talairach
L67	Frontal_Sup_Medial_L_32	S17	C100	864	Grande	2011	Neuroimage	9.5	C.25_D.20	visual	Picture.naming	Controls	within group simple effect	-6	22	39	-7	26	39	3.8117	7.6013	4.1903	Reading-like task	C	children	fMRI	MNI
L36	Occipital_Inf_L_19	S17	C100	865	Grande	2011	Neuroimage	9.5	C.25_D.20	visual	Picture.naming	Controls	within group simple effect	-44	-70	-5	-47	-75	-10	4.7891	3.9662	6.0362	Reading-like task	C	children	fMRI	MNI
R87	Occipital_Inf_R_19	S17	C100	866	Grande	2011	Neuroimage	9.5	C.25_D.20	visual	Picture.naming	Controls	within group simple effect	48	-72	-13	48	-69	-12	3.1552	4.9621	3.7491	Reading-like task	C	children	fMRI	MNI
L40	Occipital_Mid_L_18	S17	C100	867	Grande	2011	Neuroimage	9.5	C.25_D.20	visual	Picture.naming	Controls	within group simple effect	-28	-98	-5	-29	-93	1	2.7103	4.4598	5.9736	Reading-like task	C	children	fMRI	MNI
R63	Occipital_Inf_R_19	S17	C100	868	Grande	2011	Neuroimage	9.5	C.25_D.20	visual	Picture.naming	Controls	within group simple effect	36	-92	-5	36	-85	-7	4.8976	5.383	2.3278	Reading-like task	C	children	fMRI	MNI
R2	Frontal_Inf_Oper_R_45	S17	C100	869	Grande	2011	Neuroimage	9.5	C.25_D.20	visual	Picture.naming	Controls	within group simple effect	52	20	5	47	19	7	6.6564	1.8694	5.776	Reading-like task	C	children	fMRI	MNI
L21	NoRegion_0	S17	C100	870	Grande	2011	Neuroimage	9.5	C.25_D.20	visual	Picture.naming	Controls	within group simple effect	-2	-24	-25	-6	-21	-22	4.9497	4.2426	4.9497	Reading-like task	C	children	fMRI	MNI
R70	Vermis_7_0	S17	C100	871	Grande	2011	Neuroimage	9.5	C.25_D.20	visual	Picture.naming	Controls	within group simple effect	4	-72	-23	8	-69	-27	4.366	4.6537	4.0696	Reading-like task	C	children	fMRI	MNI
R32	Frontal_Mid_R_46	S17	C100	872	Grande	2011	Neuroimage	9.5	C.25_D.20	visual	Picture.naming	Controls	within group simple effect	28	54	31	37	46	29	5.8407	6.6726	3.7007	Reading-like task	C	children	fMRI	MNI
R28	Supp_motor_Area_R_8	S17	C100	873	Grande	2011	Neuroimage	9.5	C.25_D.20	visual	Picture.naming	Controls	within group simple effect	10	32	59	6	21	49	4.7636	4.0613	4.9802	Reading-like task	C	children	fMRI	MNI
L54	NoRegion_0	S17	C101	874	Grande	2011	Neuroimage	9.5	C.25_D.20	visual	Picture.naming	Dyslexics	within group simple effect	-42	22	-5	-47	14	-4	4.6787	5.7648	3.9611	Reading-like task	D	children	fMRI	MNI
R20	Cingulum_Ant_R_32	S17	C101	875	Grande	2011	Neuroimage	9.5	C.25_D.20	visual	Picture.naming	Dyslexics	within group simple effect	0	44	19	5	51	9	3.8987	10.8995	7.0214	Reading-like task	D	children	fMRI	MNI
L6	Temporal_Inf_L_37	S17	C101	876	Grande	2011	Neuroimage	9.5	C.25_D.20	visual	Picture.naming	Dyslexics	within group simple effect	-48	-60	-7	-50	-61	-9	3.113	3.1565	5.4656	Reading-like task	D	children	fMRI	MNI
L40	Occipital_Mid_L_18	S17	C101	877	Grande	2011	Neuroimage	9.5	C.25_D.20	visual	Picture.naming	Dyslexics	within group simple effect	-28	-92	-3	-29	-93	1	2.7103	4.4598	5.9736	Reading-like task	D	children	fMRI	MNI
L26	Cingulum_Ant_L_11	S17	C101	878	Grande	2011	Neuroimage	9.5	C.25_D.20	visual	Picture.naming	Dyslexics	within group simple effect	-4	36	-9	-6	42	4	2.8752	5.933	9.7724	Reading-like task	D	children	fMRI	MNI
L50	Frontal_Inf_Orb_L_45	S17	C98	841	Grande	2011	Neuroimage	9.5	C.25_D.20	visual	Reading	Controls	within group simple effect	-48	50	-1	-45	42	-3	4.4083	5.9217	6.3289	Reading-like task	C	children	fMRI	MNI
L90	Frontal_Inf_Tri_L_45	S17	C98	842	Grande	2011	Neuroimage	9.5	C.25_D.20	visual	Reading	Controls	within group simple effect	-52	24	25	-49	28	16	4.1657	4.8228	4.4318	Reading-like task	C	children	fMRI	MNI
R69	Cerebelum_Crus1_R_0	S17	C98	843	Grande	2011	Neuroimage	9.5	C.25_D.20	visual	Reading	Controls	within group simple effect	20	-84	-35	10	-83	-25	5.9372	2.3452	6.7268	Reading-like task	C	children	fMRI	MNI
R51	Cerebelum_8_R_0	S17	C98	844	Grande	2011	Neuroimage	9.5	C.25_D.20	visual	Reading	Controls	within group simple effect	38	-68	-43	28	-62	-52	6.644	6.4918	9.7785	Reading-like task	C	children	fMRI	MNI
L67	Frontal_Sup_Medial_L_32	S17	C98	845	Grande	2011	Neuroimage	9.5	C.25_D.20	visual	Reading	Controls	within group simple effect	-4	34	37	-7	26	39	3.8117	7.6013	4.1903	Reading-like task	C	children	fMRI	MNI
R5	Temporal_Inf_R_36	S17	C98	846	Grande	2011	Neuroimage	9.5	C.25_D.20	visual	Reading	Controls	within group simple effect	42	2	-37	37	-1	-40	4.5826	2.5166	8.8882	Reading-like task	C	children	fMRI	MNI
R55	Frontal_Mid_Orb_R_11	S17	C98	847	Grande	2011	Neuroimage	9.5	C.25_D.20	visual	Reading	Controls	within group simple effect	2	50	-25	7	43	-8	4.7504	6.969	8.9312	Reading-like task	C	children	fMRI	MNI
L70	Temporal_Pole_Sup_L_38	S17	C98	848	Grande	2011	Neuroimage	9.5	C.25_D.20	visual	Reading	Controls	within group simple effect	-36	20	-25	-40	23	-19	4.3875	5.9255	4.5765	Reading-like task	C	children	fMRI	MNI
L39	NoRegion_18	S17	C98	849	Grande	2011	Neuroimage	9.5	C.25_D.20	visual	Reading	Controls	within group simple effect	-32	-86	-17	-35	-91	-11	3.7506	5.3648	4.4045	Reading-like task	C	children	fMRI	MNI
L13	Temporal_Mid_L_22	S17	C98	850	Grande	2011	Neuroimage	9.5	C.25_D.20	visual	Reading	Controls	within group simple effect	-64	-20	-13	-61	-19	-5	3.0414	4.2262	5.1343	Reading-like task	C	children	fMRI	MNI
L84	Lingual_L_18	S17	C98	851	Grande	2011	Neuroimage	9.5	C.25_D.20	visual	Reading	Controls	within group simple effect	-18	-96	-11	-20	-88	-12	5.0358	5.8525	5.1329	Reading-like task	C	children	fMRI	MNI
L72	Insula_L_48	S17	C99	852	Grande	2011	Neuroimage	9.5	C.25_D.20	visual	Reading	Dyslexics	within group simple effect	-44	18	-1	-36	15	2	3.8879	3.3478	3.964	Reading-like task	D	children	fMRI	MNI
L44	Frontal_Mid_L_44	S17	C99	853	Grande	2011	Neuroimage	9.5	C.25_D.20	visual	Reading	Dyslexics	within group simple effect	-54	8	41	-47	16	38	6.4031	5.3283	4.4833	Reading-like task	D	children	fMRI	MNI
L57	Frontal_Inf_Oper_L_44	S17	C99	854	Grande	2011	Neuroimage	9.5	C.25_D.20	visual	Reading	Dyslexics	within group simple effect	-60	14	21	-56	15	12	3.0056	4.1369	4.7609	Reading-like task	D	children	fMRI	MNI
L44	Frontal_Mid_L_44	S17	C99	855	Grande	2011	Neuroimage	9.5	C.25_D.20	visual	Reading	Dyslexics	within group simple effect	-54	8	41	-47	16	38	6.4031	5.3283	4.4833	Reading-like task	D	children	fMRI	MNI
L83	Calcarine_L_17	S17	C99	856	Grande	2011	Neuroimage	9.5	C.25_D.20	visual	Reading	Dyslexics	within group simple effect	-10	-92	-1	-11	-99	-1	3.8337	5.5343	5.0475	Reading-like task	D	children	fMRI	MNI
L60	Temporal_Mid_L_21	S17	C99	857	Grande	2011	Neuroimage	9.5	C.25_D.20	visual	Reading	Dyslexics	within group simple effect	-60	-6	-7	-53	0	-14	4.0104	5.257	6.6805	Reading-like task	D	children	fMRI	MNI
L55	Occipital_Mid_L_19	S17	C99	858	Grande	2011	Neuroimage	9.5	C.25_D.20	visual	Reading	Dyslexics	within group simple effect	-26	-84	15	-39	-80	15	8.1854	5.6988	4.7258	Reading-like task	D	children	fMRI	MNI
L13	Temporal_Mid_L_22	S17	C99	859	Grande	2011	Neuroimage	9.5	C.25_D.20	visual	Reading	Dyslexics	within group simple effect	-58	-20	-11	-61	-19	-5	3.0414	4.2262	5.1343	Reading-like task	D	children	fMRI	MNI
L20	Temporal_Mid_L_22	S17	C99	860	Grande	2011	Neuroimage	9.5	C.25_D.20	visual	Reading	Dyslexics	within group simple effect	-56	-34	1	-59	-35	6	4.8775	3.2499	4.0976	Reading-like task	D	children	fMRI	MNI
L96	NoRegion_34	S17	C99	861	Grande	2011	Neuroimage	9.5	C.25_D.20	visual	Reading	Dyslexics	within group simple effect	-22	-2	-9	-20	-1	-8	5.6983	4.7027	6.4602	Reading-like task	D	children	fMRI	MNI
L48	Supp_motor_Area_L_6	S17	C99	862	Grande	2011	Neuroimage	9.5	C.25_D.20	visual	Reading	Dyslexics	within group simple effect	-6	2	57	-4	8	59	2.107	4.1378	4.6174	Reading-like task	D	children	fMRI	MNI
L53	Frontal_Inf_Tri_L_45	S17	C99	863	Grande	2011	Neuroimage	9.5	C.25_D.20	visual	Reading	Controls	within group simple effect	-48	26	-3	-50	27	0	2.3346	2.7012	5.2419	Reading-like task	C	children	fMRI	MNI
R19	Frontal_Sup_Medial_R_10	S18	C102	879	Grünling	2004	Journ.Neural.Transmission	13	C.21_D.17	visual	phonological.Manipulation	CmorethanD	group by task	8	64	21	12	59	21	4.5591	4.432	5.0409	Reading-like task	C	children	fMRI	MNI
L83	Calcarine_L_17	S18	C102	880	Grünling	2004	Journ.Neural.Transmission	13	C.21_D.17	visual	phonological.Manipulation	CmorethanD	group by task	-10	-106	6	-11	-99	-1	3.8337	5.5343	5.0475	Reading-like task	C	children	fMRI	MNI
L20	Temporal_Mid_L_22	S18	C102	881	Grünling	2004	Journ.Neural.Transmission	13	C.21_D.17	visual	phonological.Manipulation	CmorethanD	group by task	-52	-30	0	-59	-35	6	4.8775	3.2499	4.0976	Reading-like task	C	children	fMRI	MNI
R80	Cuneus_R_18	S18	C103	882	Grünling	2004	Journ.Neural.Transmission	13	C.21_D.17	visual	phonological.Manipulation	Controls	within group simple effect	4	-82	27	5	-80	30	3.2016	6.9282	7.3447	Reading-like task	C	children	fMRI	MNI
R38	Temporal_Mid_R_21	S18	C103	883	Grünling	2004	Journ.Neural.Transmission	13	C.21_D.17	visual	phonological.Manipulation	Controls	within group simple effect	68	-32	-3	53	-36	1	6.2162	4.9923	4.1541	Reading-like task	C	children	fMRI	MNI
R66	Frontal_Inf_Orb_R_47	S18	C103	884	Grünling	2004	Journ.Neural.Transmission	13	C.21_D.17	visual	phonological.Manipulation	Controls	within group simple effect	38	42	-12	34	34	-5	6.5099	5.4152	4.4721	Reading-like task	C	children	fMRI	MNI
R59	Occipital_Inf_R_18	S18	C103	885	Grünling	2004	Journ.Neural.Transmission	13	C.21_D.17	visual	phonological.Manipulation	Controls	within group simple effect	12	-90	-3	23	-91	-2	5.1735	5.8517	4.5954	Reading-like task	C	children	fMRI	MNI
L50	Frontal_Inf_Orb_L_45	S18	C103	886	Grünling	2004	Journ.Neural.Transmission	13	C.21_D.17	visual	phonological.Manipulation	Controls	within group simple effect	-44	32	3	-45	42	-3	4.4083	5.9217	6.3289	Reading-like task	C	children	fMRI	MNI
L89	SupraMarginal_L_40	S18	C103	887	Grünling	2004	Journ.Neural.Transmission	13	C.21_D.17	visual	phonological.Manipulation	Controls	within group simple effect	-64	-42	36	-55	-47	35	4.8824	6.3411	3.247	Reading-like task	C	children	fMRI	MNI
L90	Frontal_Inf_Tri_L_45	S18	C103	888	Grünling	2004	Journ.Neural.Transmission	13	C.21_D.17	visual	phonological.Manipulation	Controls	within group simple effect	-46	36	12	-49	28	16	4.1657	4.8228	4.4318	Reading-like task	C	children	fMRI	MNI
L96	NoRegion_34	S18	C103	889	Grünling	2004	Journ.Neural.Transmission	13	C.21_D.17	visual	phonological.Manipulation	Controls	within group simple effect	-24	4	-15	-20	-1	-8	5.6983	4.7027	6.4602	Reading-like task	C	children	fMRI	MNI
L58	Frontal_Inf_Oper_L_48	S18	C103	890	Grünling	2004	Journ.Neural.Transmission	13	C.21_D.17	visual	phonological.Manipulation	Controls	within group simple effect	-52	12	21	-46	13	14	3.1329	4.0491	5.3228	Reading-like task	C	children	fMRI	MNI
L31	Occipital_Sup_L_18	S18	C103	891	Grünling	2004	Journ.Neural.Transmission	13	C.21_D.17	visual	phonological.Manipulation	Controls	within group simple effect	-6	-96	21	-10	-94	20	4.274	2.6583	3.8471	Reading-like task	C	children	fMRI	MNI
L19	Temporal_Mid_L_21	S18	C103	892	Grünling	2004	Journ.Neural.Transmission	13	C.21_D.17	visual	phonological.Manipulation	Controls	within group simple effect	-58	-38	0	-61	-38	-7	2.7775	2.3755	5.4232	Reading-like task	C	children	fMRI	MNI
R69	Cerebelum_Crus1_R_0	S18	C104	893	Grünling	2004	Journ.Neural.Transmission	13	C.21_D.17	visual	phonological.Manipulation	DmorethanC	group by task	4	-82	-15	10	-83	-25	5.9372	2.3452	6.7268	Reading-like task	D	children	fMRI	MNI
R97	Cingulum_Mid_R_23	S18	C104	894	Grünling	2004	Journ.Neural.Transmission	13	C.21_D.17	visual	phonological.Manipulation	DmorethanC	group by task	18	-8	39	9	-8	40	4.1404	1.6036	10.1242	Reading-like task	D	children	fMRI	MNI
R95	Frontal_Mid_R_6	S18	C104	895	Grünling	2004	Journ.Neural.Transmission	13	C.21_D.17	visual	phonological.Manipulation	DmorethanC	group by task	30	0	66	34	-4	53	6.6226	4.3086	8.6942	Reading-like task	D	children	fMRI	MNI
R43	Precuneus_R_0	S18	C104	896	Grünling	2004	Journ.Neural.Transmission	13	C.21_D.17	visual	phonological.Manipulation	DmorethanC	group by task	18	-56	42	12	-56	46	5.7941	7.1114	6.8487	Reading-like task	D	children	fMRI	MNI
R81	Insula_R_48	S18	C104	897	Grünling	2004	Journ.Neural.Transmission	13	C.21_D.17	visual	phonological.Manipulation	DmorethanC	group by task	36	22	9	33	18	8	2.4142	6.0103	4.3894	Reading-like task	D	children	fMRI	MNI
R39	Frontal_Inf_Tri_R_48	S18	C104	898	Grünling	2004	Journ.Neural.Transmission	13	C.21_D.17	visual	phonological.Manipulation	DmorethanC	group by task	30	18	27	44	14	25	5.9614	5.3963	3.524	Reading-like task	D	children	fMRI	MNI
R75	Insula_R_48	S18	C104	899	Grünling	2004	Journ.Neural.Transmission	13	C.21_D.17	visual	phonological.Manipulation	DmorethanC	group by task	40	0	9	40	0	3	3.1728	5.2708	5.7875	Reading-like task	D	children	fMRI	MNI
R82	NoRegion_20	S18	C104	900	Grünling	2004	Journ.Neural.Transmission	13	C.21_D.17	visual	phonological.Manipulation	DmorethanC	group by task	44	-22	-18	48	-15	-16	7.4054	5.092	3.5832	Reading-like task	D	children	fMRI	MNI
R82	NoRegion_20	S18	C104	901	Grünling	2004	Journ.Neural.Transmission	13	C.21_D.17	visual	phonological.Manipulation	DmorethanC	group by task	56	-20	-15	48	-15	-16	7.4054	5.092	3.5832	Reading-like task	D	children	fMRI	MNI
R95	Frontal_Mid_R_6	S18	C104	902	Grünling	2004	Journ.Neural.Transmission	13	C.21_D.17	visual	phonological.Manipulation	DmorethanC	group by task	40	-6	63	34	-4	53	6.6226	4.3086	8.6942	Reading-like task	D	children	fMRI	MNI
R16	Precentral_R_4	S18	C104	903	Grünling	2004	Journ.Neural.Transmission	13	C.21_D.17	visual	phonological.Manipulation	DmorethanC	group by task	50	-22	60	42	-23	60	4.8028	2.2286	4.4572	Reading-like task	D	children	fMRI	MNI
R18	Frontal_Mid_R_9	S18	C104	904	Grünling	2004	Journ.Neural.Transmission	13	C.21_D.17	visual	phonological.Manipulation	DmorethanC	group by task	32	30	54	32	26	48	6.1412	5.1547	5.7321	Reading-like task	D	children	fMRI	MNI
R57	Frontal_Inf_Tri_R_45	S18	C104	905	Grünling	2004	Journ.Neural.Transmission	13	C.21_D.17	visual	phonological.Manipulation	DmorethanC	group by task	54	42	15	45	32	14	5.5823	4.272	4.4272	Reading-like task	D	children	fMRI	MNI
R32	Frontal_Mid_R_46	S18	C104	906	Grünling	2004	Journ.Neural.Transmission	13	C.21_D.17	visual	phonological.Manipulation	DmorethanC	group by task	36	36	27	37	46	29	5.8407	6.6726	3.7007	Reading-like task	D	children	fMRI	MNI
R31	NoRegion_46	S18	C104	907	Grünling	2004	Journ.Neural.Transmission	13	C.21_D.17	visual	phonological.Manipulation	DmorethanC	group by task	22	36	24	31	40	20	5.5187	4.1486	3.1269	Reading-like task	D	children	fMRI	MNI
L66	Supp_motor_Area_L_6	S18	C104	908	Grünling	2004	Journ.Neural.Transmission	13	C.21_D.17	visual	phonological.Manipulation	DmorethanC	group by task	-14	20	51	-9	20	53	5.5934	4.1861	4.758	Reading-like task	D	children	fMRI	MNI
L12	Cingulum_Ant_L_0	S18	C104	909	Grünling	2004	Journ.Neural.Transmission	13	C.21_D.17	visual	phonological.Manipulation	DmorethanC	group by task	-6	4	33	-6	6	31	2.2583	2.5033	5.164	Reading-like task	D	children	fMRI	MNI
L60	Temporal_Mid_L_21	S18	C104	910	Grünling	2004	Journ.Neural.Transmission	13	C.21_D.17	visual	phonological.Manipulation	DmorethanC	group by task	-52	-8	-18	-53	0	-14	4.0104	5.257	6.6805	Reading-like task	D	children	fMRI	MNI
L70	Temporal_Pole_Sup_L_38	S18	C104	911	Grünling	2004	Journ.Neural.Transmission	13	C.21_D.17	visual	phonological.Manipulation	DmorethanC	group by task	-40	24	-18	-40	23	-19	4.3875	5.9255	4.5765	Reading-like task	D	children	fMRI	MNI
L63	NoRegion_11	S18	C104	912	Grünling	2004	Journ.Neural.Transmission	13	C.21_D.17	visual	phonological.Manipulation	DmorethanC	group by task	-32	46	-18	-25	46	-6	5.6569	3.9328	8.4242	Reading-like task	D	children	fMRI	MNI
L84	Lingual_L_18	S18	C104	913	Grünling	2004	Journ.Neural.Transmission	13	C.21_D.17	visual	phonological.Manipulation	DmorethanC	group by task	-18	-92	-9	-20	-88	-12	5.0358	5.8525	5.1329	Reading-like task	D	children	fMRI	MNI
L4	Cingulum_Mid_L_0	S18	C104	914	Grünling	2004	Journ.Neural.Transmission	13	C.21_D.17	visual	phonological.Manipulation	DmorethanC	group by task	-18	-40	39	-8	-37	38	6.2735	4.8329	3.9978	Reading-like task	D	children	fMRI	MNI
L15	NoRegion_4	S18	C104	915	Grünling	2004	Journ.Neural.Transmission	13	C.21_D.17	visual	phonological.Manipulation	DmorethanC	group by task	-14	-20	57	-13	-24	58	2.3094	4	4.0415	Reading-like task	D	children	fMRI	MNI
L73	Frontal_Sup_L_0	S18	C104	916	Grünling	2004	Journ.Neural.Transmission	13	C.21_D.17	visual	phonological.Manipulation	DmorethanC	group by task	-28	2	63	-22	-1	53	4.9157	4.9854	7.2035	Reading-like task	D	children	fMRI	MNI
L64	Precentral_L_4	S18	C104	917	Grünling	2004	Journ.Neural.Transmission	13	C.21_D.17	visual	phonological.Manipulation	DmorethanC	group by task	-60	-4	39	-59	0	31	2.9729	5.1437	4.9116	Reading-like task	D	children	fMRI	MNI
L49	Frontal_Mid_L_45	S18	C104	918	Grünling	2004	Journ.Neural.Transmission	13	C.21_D.17	visual	phonological.Manipulation	DmorethanC	group by task	-36	52	21	-39	47	15	4.9785	4.6426	4.1036	Reading-like task	D	children	fMRI	MNI
L90	Frontal_Inf_Tri_L_45	S18	C104	919	Grünling	2004	Journ.Neural.Transmission	13	C.21_D.17	visual	phonological.Manipulation	DmorethanC	group by task	-48	22	18	-49	28	16	4.1657	4.8228	4.4318	Reading-like task	D	children	fMRI	MNI
L43	Frontal_Inf_Tri_L_45	S18	C104	920	Grünling	2004	Journ.Neural.Transmission	13	C.21_D.17	visual	phonological.Manipulation	DmorethanC	group by task	-50	28	33	-53	26	31	3.9043	6.37	3.078	Reading-like task	D	children	fMRI	MNI
L32	Cuneus_L_18	S18	C104	921	Grünling	2004	Journ.Neural.Transmission	13	C.21_D.17	visual	phonological.Manipulation	DmorethanC	group by task	-8	-72	30	-5	-79	32	2.3381	6.08	5.0859	Reading-like task	D	children	fMRI	MNI
L14	Temporal_Mid_L_21	S18	C104	922	Grünling	2004	Journ.Neural.Transmission	13	C.21_D.17	visual	phonological.Manipulation	DmorethanC	group by task	-62	-30	18	-65	-26	6	4.6188	2.8519	5.0888	Reading-like task	D	children	fMRI	MNI
L88	Occipital_Sup_L_7	S18	C104	923	Grünling	2004	Journ.Neural.Transmission	13	C.21_D.17	visual	phonological.Manipulation	DmorethanC	group by task	-24	-64	36	-25	-70	40	6.3254	3.939	6.1891	Reading-like task	D	children	fMRI	MNI
L80	NoRegion_0	S18	C105	924	Grünling	2004	Journ.Neural.Transmission	13	C.21_D.17	visual	phonological.Manipulation	Dyslexics	within group simple effect	-24	-2	3	-20	-3	14	4.0632	5.1801	6.52	Reading-like task	D	children	fMRI	MNI
L42	Thalamus_L_0	S18	C105	925	Grünling	2004	Journ.Neural.Transmission	13	C.21_D.17	visual	phonological.Manipulation	Dyslexics	within group simple effect	-4	-30	9	-10	-17	8	5.4447	5.645	3.7491	Reading-like task	D	children	fMRI	MNI
R14	Pallidum_R_0	S18	C105	926	Grünling	2004	Journ.Neural.Transmission	13	C.21_D.17	visual	phonological.Manipulation	Dyslexics	within group simple effect	24	8	6	23	-1	5	3.37	6.112	3.9799	Reading-like task	D	children	fMRI	MNI
R11	Postcentral_R_43	S18	C105	927	Grünling	2004	Journ.Neural.Transmission	13	C.21_D.17	visual	phonological.Manipulation	Dyslexics	within group simple effect	64	-4	30	65	-1	26	2.2321	2.7255	1.9821	Reading-like task	D	children	fMRI	MNI
R12	Rolandic_Oper_R_48	S18	C105	928	Grünling	2004	Journ.Neural.Transmission	13	C.21_D.17	visual	phonological.Manipulation	Dyslexics	within group simple effect	54	-8	15	55	-3	15	2.3452	6.2102	4.7188	Reading-like task	D	children	fMRI	MNI
R41	Temporal_Sup_R_48	S18	C105	929	Grünling	2004	Journ.Neural.Transmission	13	C.21_D.17	visual	phonological.Manipulation	Dyslexics	within group simple effect	44	-18	15	43	-20	1	2.6646	4.8751	7.8081	Reading-like task	D	children	fMRI	MNI
R96	NoRegion_0	S18	C105	930	Grünling	2004	Journ.Neural.Transmission	13	C.21_D.17	visual	phonological.Manipulation	Dyslexics	within group simple effect	36	-26	9	32	-39	8	5.3635	9.3214	2.7162	Reading-like task	D	children	fMRI	MNI
R48	Frontal_Mid_Orb_R_47	S18	C105	931	Grünling	2004	Journ.Neural.Transmission	13	C.21_D.17	visual	phonological.Manipulation	Dyslexics	within group simple effect	44	50	-12	41	50	-11	7.0293	2.1998	5.2915	Reading-like task	D	children	fMRI	MNI
R48	Frontal_Mid_Orb_R_47	S18	C105	932	Grünling	2004	Journ.Neural.Transmission	13	C.21_D.17	visual	phonological.Manipulation	Dyslexics	within group simple effect	48	46	-6	41	50	-11	7.0293	2.1998	5.2915	Reading-like task	D	children	fMRI	MNI
R96	NoRegion_0	S18	C105	933	Grünling	2004	Journ.Neural.Transmission	13	C.21_D.17	visual	phonological.Manipulation	Dyslexics	within group simple effect	30	-54	6	32	-39	8	5.3635	9.3214	2.7162	Reading-like task	D	children	fMRI	MNI
L17	Temporal_Sup_L_48	S18	C105	934	Grünling	2004	Journ.Neural.Transmission	13	C.21_D.17	visual	phonological.Manipulation	Dyslexics	within group simple effect	-34	-22	6	-43	-21	4	6.2013	3.0185	2.5473	Reading-like task	D	children	fMRI	MNI
L48	Supp_motor_Area_L_6	S18	C105	935	Grünling	2004	Journ.Neural.Transmission	13	C.21_D.17	visual	phonological.Manipulation	Dyslexics	within group simple effect	-6	4	60	-4	8	59	2.107	4.1378	4.6174	Reading-like task	D	children	fMRI	MNI
L87	Temporal_Sup_L_42	S18	C105	936	Grünling	2004	Journ.Neural.Transmission	13	C.21_D.17	visual	phonological.Manipulation	Dyslexics	within group simple effect	-56	-34	21	-60	-44	16	5.966	4.6274	4.1726	Reading-like task	D	children	fMRI	MNI
L50	Frontal_Inf_Orb_L_45	S18	C105	937	Grünling	2004	Journ.Neural.Transmission	13	C.21_D.17	visual	phonological.Manipulation	Dyslexics	within group simple effect	-44	44	-9	-45	42	-3	4.4083	5.9217	6.3289	Reading-like task	D	children	fMRI	MNI
L81	Cingulum_Mid_L_23	S18	C105	938	Grünling	2004	Journ.Neural.Transmission	13	C.21_D.17	visual	phonological.Manipulation	Dyslexics	within group simple effect	-12	-14	36	-5	-19	33	3.3274	5.6805	4.6291	Reading-like task	D	children	fMRI	MNI
L81	Cingulum_Mid_L_23	S18	C105	939	Grünling	2004	Journ.Neural.Transmission	13	C.21_D.17	visual	phonological.Manipulation	Dyslexics	within group simple effect	-2	-20	27	-5	-19	33	3.3274	5.6805	4.6291	Reading-like task	D	children	fMRI	MNI
L90	Frontal_Inf_Tri_L_45	S18	C105	940	Grünling	2004	Journ.Neural.Transmission	13	C.21_D.17	visual	phonological.Manipulation	Dyslexics	within group simple effect	-48	26	12	-49	28	16	4.1657	4.8228	4.4318	Reading-like task	D	children	fMRI	MNI
L57	Frontal_Inf_Oper_L_44	S18	C105	941	Grünling	2004	Journ.Neural.Transmission	13	C.21_D.17	visual	phonological.Manipulation	Dyslexics	within group simple effect	-56	14	18	-56	15	12	3.0056	4.1369	4.7609	Reading-like task	D	children	fMRI	MNI
L32	Cuneus_L_18	S18	C105	942	Grünling	2004	Journ.Neural.Transmission	13	C.21_D.17	visual	phonological.Manipulation	Dyslexics	within group simple effect	-2	-88	30	-5	-79	32	2.3381	6.08	5.0859	Reading-like task	D	children	fMRI	MNI
L67	Frontal_Sup_Medial_L_32	S18	C105	943	Grünling	2004	Journ.Neural.Transmission	13	C.21_D.17	visual	phonological.Manipulation	Dyslexics	within group simple effect	-12	14	36	-7	26	39	3.8117	7.6013	4.1903	Reading-like task	D	children	fMRI	MNI
L11	NoRegion_0	S18	C105	944	Grünling	2004	Journ.Neural.Transmission	13	C.21_D.17	visual	phonological.Manipulation	Dyslexics	within group simple effect	-12	18	27	-8	23	23	3.2863	4.7958	3.0332	Reading-like task	D	children	fMRI	MNI
L20	Temporal_Mid_L_22	S18	C105	945	Grünling	2004	Journ.Neural.Transmission	13	C.21_D.17	visual	phonological.Manipulation	Dyslexics	within group simple effect	-54	-34	6	-59	-35	6	4.8775	3.2499	4.0976	Reading-like task	D	children	fMRI	MNI
R20	Cingulum_Ant_R_32	S19	C106	946	Heim	2010	Dyslexia	9.5	C.20_D.16	auditory	phonological.Manipulation	CmorethanD	group by task	8	44	5	5	51	9	3.8987	10.8995	7.0214	Non-reading-like task	C	children	fMRI	MNI
L90	Frontal_Inf_Tri_L_45	S19	C106	947	Heim	2010	Dyslexia	9.5	C.20_D.16	auditory	phonological.Manipulation	CmorethanD	group by task	-48	18	21	-49	28	16	4.1657	4.8228	4.4318	Non-reading-like task	C	children	fMRI	MNI
R57	Frontal_Inf_Tri_R_45	S19	C107	948	Heim	2010	Dyslexia	9.5	C.20_D.16	visual	Visual.Perception	CmorethanD	group by task	46	34	17	45	32	14	5.5823	4.272	4.4272	Non-reading-like task	C	children	fMRI	MNI
R71	Parietal_Inf_R_2	S19	C108	949	Heim	2010	Dyslexia	9.5	C.20_D.16	visual	Attention	DmorethanC	group by task	48	-26	49	50	-35	48	2.7469	4.2711	4.397	Non-reading-like task	D	children	fMRI	MNI
R57	Frontal_Inf_Tri_R_45	S19	C108	950	Heim	2010	Dyslexia	9.5	C.20_D.16	visual	Attention	DmorethanC	group by task	42	32	17	45	32	14	5.5823	4.272	4.4272	Non-reading-like task	D	children	fMRI	MNI
R23	Occipital_Mid_R_19	S19	C108	951	Heim	2010	Dyslexia	9.5	C.20_D.16	visual	Attention	DmorethanC	group by task	36	-68	29	35	-70	24	4.9244	4.6488	4.4441	Non-reading-like task	D	children	fMRI	MNI
L78	Frontal_Mid_L_46	S19	C108	952	Heim	2010	Dyslexia	9.5	C.20_D.16	visual	Attention	DmorethanC	group by task	-32	50	32	-27	41	33	5.933	7.0356	6.0663	Non-reading-like task	D	children	fMRI	MNI
R3	Cerebelum_6_R_0	S19	C108	953	Heim	2010	Dyslexia	9.5	C.20_D.16	visual	Attention	DmorethanC	group by task	24	-64	-31	24	-62	-31	2.3094	3.132	3.5523	Non-reading-like task	D	children	fMRI	MNI
L45	Cerebelum_6_L_19	S19	C108	954	Heim	2010	Dyslexia	9.5	C.20_D.16	visual	Attention	DmorethanC	group by task	-22	-68	-27	-26	-63	-27	4.4801	3.1805	3.3017	Non-reading-like task	D	children	fMRI	MNI
R62	NoRegion_37	S19	C109	955	Heim	2010	Dyslexia	9.5	C.20_D.16	visual	Visual.Perception	DmorethanC	group by task	36	-72	13	37	-66	3	4.2351	5.4842	6.9826	Non-reading-like task	D	children	fMRI	MNI
R61	Temporal_Mid_R_37	S19	C109	956	Heim	2010	Dyslexia	9.5	C.20_D.16	visual	Visual.Perception	DmorethanC	group by task	48	-60	15	51	-63	9	5.1113	3.8336	6.9437	Non-reading-like task	D	children	fMRI	MNI
L55	Occipital_Mid_L_19	S19	C109	957	Heim	2010	Dyslexia	9.5	C.20_D.16	visual	Visual.Perception	DmorethanC	group by task	-40	-72	15	-39	-80	15	8.1854	5.6988	4.7258	Non-reading-like task	D	children	fMRI	MNI
L55	Occipital_Mid_L_19	S19	C109	958	Heim	2010	Dyslexia	9.5	C.20_D.16	visual	Visual.Perception	DmorethanC	group by task	-32	-78	17	-39	-80	15	8.1854	5.6988	4.7258	Non-reading-like task	D	children	fMRI	MNI
R40	Temporal_Sup_R_48	S19	C110	959	Heim	2010	Dyslexia	9.5	C.20_D.16	auditory	Auditory.Perception	DmorethanC	group by task	62	-24	9	56	-21	6	3.8464	3.6917	3.6388	Non-reading-like task	D	children	fMRI	MNI
R68	Cingulum_Mid_R_32	S19	C110	960	Heim	2010	Dyslexia	9.5	C.20_D.16	auditory	Auditory.Perception	DmorethanC	group by task	20	28	27	10	26	33	5.9466	4.8189	4.5008	Non-reading-like task	D	children	fMRI	MNI
L83	Calcarine_L_17	S19	C110	961	Heim	2010	Dyslexia	9.5	C.20_D.16	auditory	Auditory.Perception	DmorethanC	group by task	-12	-104	9	-11	-99	-1	3.8337	5.5343	5.0475	Non-reading-like task	D	children	fMRI	MNI
L54	NoRegion_0	S2	C10	49	Backes	2002	Journal.of.Child.Neurology	11.5	C.8_D.8	visual	Semantic.Judgement	Controls	within group simple effect	-42.42	18.94	-8.44	-47	14	-4	4.6787	5.7648	3.9611	Reading-like task	C	children	fMRI	Talairach
L52	Frontal_Inf_Tri_L_48	S2	C10	50	Backes	2002	Journal.of.Child.Neurology	11.5	C.8_D.8	visual	Semantic.Judgement	Controls	within group simple effect	-38.38	34.39	14.87	-35	27	10	3.3238	6.0132	4.5059	Reading-like task	C	children	fMRI	Talairach
L94	Frontal_Inf_Oper_L_44	S2	C10	51	Backes	2002	Journal.of.Child.Neurology	11.5	C.8_D.8	visual	Semantic.Judgement	Controls	within group simple effect	-46.46	2.57	32.78	-43	5	29	4.9748	3.6641	4.8013	Reading-like task	C	children	fMRI	Talairach
R30	Frontal_Inf_Oper_R_44	S2	C10	52	Backes	2002	Journal.of.Child.Neurology	11.5	C.8_D.8	visual	Semantic.Judgement	Controls	within group simple effect	36.36	6.69	33	38	10	34	2.4863	5.0782	3.8964	Reading-like task	C	children	fMRI	Talairach
L48	Supp_motor_Area_L_6	S2	C10	53	Backes	2002	Journal.of.Child.Neurology	11.5	C.8_D.8	visual	Semantic.Judgement	Controls	within group simple effect	-2.02	7.72	54.82	-4	8	59	2.107	4.1378	4.6174	Reading-like task	C	children	fMRI	Talairach
R77	Parietal_Sup_R_7	S2	C10	54	Backes	2002	Journal.of.Child.Neurology	11.5	C.8_D.8	visual	Semantic.Judgement	Controls	within group simple effect	32.32	-72.9	57.1	32	-62	55	6.1148	4.9802	4.0759	Reading-like task	C	children	fMRI	Talairach
L39	NoRegion_18	S2	C10	55	Backes	2002	Journal.of.Child.Neurology	11.5	C.8_D.8	visual	Semantic.Judgement	Controls	within group simple effect	-38.38	-96.57	-10.35	-35	-91	-11	3.7506	5.3648	4.4045	Reading-like task	C	children	fMRI	Talairach
R59	Occipital_Inf_R_18	S2	C11	56	Backes	2002	Journal.of.Child.Neurology	11.5	C.8_D.8	visual	Orthography	Controls	within group simple effect	20.2	-99.05	-0.96	23	-91	-2	5.1735	5.8517	4.5954	Reading-like task	C	children	fMRI	Talairach
L57	Frontal_Inf_Oper_L_44	S2	C11	57	Backes	2002	Journal.of.Child.Neurology	11.5	C.8_D.8	visual	Orthography	Controls	within group simple effect	-54.55	16.27	5.21	-56	15	12	3.0056	4.1369	4.7609	Reading-like task	C	children	fMRI	Talairach
R89	Temporal_Pole_Sup_R_38	S2	C11	58	Backes	2002	Journal.of.Child.Neurology	11.5	C.8_D.8	visual	Orthography	Controls	within group simple effect	54.55	19.15	-13.2	49	19	-14	4.9486	3.0569	5.6382	Reading-like task	C	children	fMRI	Talairach
R52	Supp_motor_Area_R_6	S2	C11	59	Backes	2002	Journal.of.Child.Neurology	11.5	C.8_D.8	visual	Orthography	Controls	within group simple effect	0	-2.99	62.96	2	3	65	2.562	4.0317	2.9264	Reading-like task	C	children	fMRI	Talairach
L88	Occipital_Sup_L_7	S2	C11	60	Backes	2002	Journal.of.Child.Neurology	11.5	C.8_D.8	visual	Orthography	Controls	within group simple effect	-24.24	-76.71	50.36	-25	-70	40	6.3254	3.939	6.1891	Reading-like task	C	children	fMRI	Talairach
R77	Parietal_Sup_R_7	S2	C11	61	Backes	2002	Journal.of.Child.Neurology	11.5	C.8_D.8	visual	Orthography	Controls	within group simple effect	40.4	-70.63	52.86	32	-62	55	6.1148	4.9802	4.0759	Reading-like task	C	children	fMRI	Talairach
L40	Occipital_Mid_L_18	S2	C11	62	Backes	2002	Journal.of.Child.Neurology	11.5	C.8_D.8	visual	Orthography	Controls	within group simple effect	-26.26	-96.88	-3.22	-29	-93	1	2.7103	4.4598	5.9736	Reading-like task	C	children	fMRI	Talairach
R63	Occipital_Inf_R_19	S2	C11	63	Backes	2002	Journal.of.Child.Neurology	11.5	C.8_D.8	visual	Orthography	Controls	within group simple effect	44.44	-88.54	-5.12	36	-85	-7	4.8976	5.383	2.3278	Reading-like task	C	children	fMRI	Talairach
R12	Rolandic_Oper_R_48	S2	C12	64	Backes	2002	Journal.of.Child.Neurology	11.5	C.8_D.8	visual	Visual.Perception	Dyslexics	within group simple effect	54.55	7.41	17.8	55	-3	15	2.3452	6.2102	4.7188	Non-reading-like task	D	children	fMRI	Talairach
R52	Supp_motor_Area_R_6	S2	C12	65	Backes	2002	Journal.of.Child.Neurology	11.5	C.8_D.8	visual	Visual.Perception	Dyslexics	within group simple effect	4.04	7.41	61.33	2	3	65	2.562	4.0317	2.9264	Non-reading-like task	D	children	fMRI	Talairach
R76	Parietal_Sup_R_7	S2	C12	67	Backes	2002	Journal.of.Child.Neurology	11.5	C.8_D.8	visual	Visual.Perception	Dyslexics	within group simple effect	20.2	-82.99	52.21	23	-74	51	6.3509	4.9421	3.872	Non-reading-like task	D	children	fMRI	Talairach
L61	Lingual_L_17	S2	C12	68	Backes	2002	Journal.of.Child.Neurology	11.5	C.8_D.8	visual	Visual.Perception	Dyslexics	within group simple effect	-4.04	-82.68	2.17	-6	-81	-1	2.32	3.0159	4.415	Non-reading-like task	D	children	fMRI	Talairach
R87	Occipital_Inf_R_19	S2	C12	69	Backes	2002	Journal.of.Child.Neurology	11.5	C.8_D.8	visual	Visual.Perception	Dyslexics	within group simple effect	48.48	-61.36	-13.08	48	-69	-12	3.1552	4.9621	3.7491	Non-reading-like task	D	children	fMRI	Talairach
L72	Insula_L_48	S2	C13	70	Backes	2002	Journal.of.Child.Neurology	11.5	C.8_D.8	visual	phonological.Manipulation	Dyslexics	within group simple effect	-34.34	20.69	-1.19	-36	15	2	3.8879	3.3478	3.964	Reading-like task	D	children	fMRI	Talairach
L88	Occipital_Sup_L_7	S2	C13	71	Backes	2002	Journal.of.Child.Neurology	11.5	C.8_D.8	visual	phonological.Manipulation	Dyslexics	within group simple effect	-28.28	-66.31	48.74	-25	-70	40	6.3254	3.939	6.1891	Reading-like task	D	children	fMRI	Talairach
L46	NoRegion_37	S2	C13	72	Backes	2002	Journal.of.Child.Neurology	11.5	C.8_D.8	visual	phonological.Manipulation	Dyslexics	within group simple effect	-30.3	-50.45	-26.75	-24	-48	-31	8.2168	5.0452	2.4802	Reading-like task	D	children	fMRI	Talairach
R64	NoRegion_18	S2	C13	73	Backes	2002	Journal.of.Child.Neurology	11.5	C.8_D.8	visual	phonological.Manipulation	Dyslexics	within group simple effect	28.28	-92.25	-14.87	31	-91	-18	4.1171	5.5331	3.9558	Reading-like task	D	children	fMRI	Talairach
L52	Frontal_Inf_Tri_L_48	S2	C14	74	Backes	2002	Journal.of.Child.Neurology	11.5	C.8_D.8	visual	Semantic.Judgement	Dyslexics	within group simple effect	-34.34	24.71	1.3	-35	27	10	3.3238	6.0132	4.5059	Reading-like task	D	children	fMRI	Talairach
R65	Insula_R_47	S2	C14	75	Backes	2002	Journal.of.Child.Neurology	11.5	C.8_D.8	visual	Semantic.Judgement	Dyslexics	within group simple effect	34.34	23.27	-12.96	34	21	-5	4.802	3.3993	4.2642	Reading-like task	D	children	fMRI	Talairach
R28	Supp_motor_Area_R_8	S2	C14	76	Backes	2002	Journal.of.Child.Neurology	11.5	C.8_D.8	visual	Semantic.Judgement	Dyslexics	within group simple effect	6.06	16.37	46.57	6	21	49	4.7636	4.0613	4.9802	Reading-like task	D	children	fMRI	Talairach
L70	Temporal_Pole_Sup_L_38	S2	C14	77	Backes	2002	Journal.of.Child.Neurology	11.5	C.8_D.8	visual	Semantic.Judgement	Dyslexics	within group simple effect	-34.34	23.48	-17.71	-40	23	-19	4.3875	5.9255	4.5765	Reading-like task	D	children	fMRI	Talairach
L88	Occipital_Sup_L_7	S2	C14	78	Backes	2002	Journal.of.Child.Neurology	11.5	C.8_D.8	visual	Semantic.Judgement	Dyslexics	within group simple effect	-26.26	-66	42.22	-25	-70	40	6.3254	3.939	6.1891	Reading-like task	D	children	fMRI	Talairach
R34	Occipital_Sup_R_7	S2	C14	79	Backes	2002	Journal.of.Child.Neurology	11.5	C.8_D.8	visual	Semantic.Judgement	Dyslexics	within group simple effect	34.34	-59.72	40.38	31	-64	40	5.1796	4.9493	2.4044	Reading-like task	D	children	fMRI	Talairach
L45	Cerebelum_6_L_19	S2	C14	80	Backes	2002	Journal.of.Child.Neurology	11.5	C.8_D.8	visual	Semantic.Judgement	Dyslexics	within group simple effect	-26.26	-56.94	-19.98	-26	-63	-27	4.4801	3.1805	3.3017	Reading-like task	D	children	fMRI	Talairach
R91	Cerebelum_4_5_R_18	S2	C14	81	Backes	2002	Journal.of.Child.Neurology	11.5	C.8_D.8	visual	Semantic.Judgement	Dyslexics	within group simple effect	14.14	-50.76	-19.62	10	-56	-15	4.4734	4.4721	7.6768	Reading-like task	D	children	fMRI	Talairach
R89	Temporal_Pole_Sup_R_38	S2	C15	82	Backes	2002	Journal.of.Child.Neurology	11.5	C.8_D.8	visual	Orthography	Dyslexics	within group simple effect	52.53	19.15	-13.2	49	19	-14	4.9486	3.0569	5.6382	Reading-like task	D	children	fMRI	Talairach
R52	Supp_motor_Area_R_6	S2	C15	83	Backes	2002	Journal.of.Child.Neurology	11.5	C.8_D.8	visual	Orthography	Dyslexics	within group simple effect	0	5.25	63.4	2	3	65	2.562	4.0317	2.9264	Reading-like task	D	children	fMRI	Talairach
L84	Lingual_L_18	S2	C15	84	Backes	2002	Journal.of.Child.Neurology	11.5	C.8_D.8	visual	Orthography	Dyslexics	within group simple effect	-22.22	-94.83	-3.1	-20	-88	-12	5.0358	5.8525	5.1329	Reading-like task	D	children	fMRI	Talairach
R58	NoRegion_18	S2	C15	85	Backes	2002	Journal.of.Child.Neurology	11.5	C.8_D.8	visual	Orthography	Dyslexics	within group simple effect	10.1	-90.29	-12.37	13	-96	-12	2.7999	4.3997	4.0708	Reading-like task	D	children	fMRI	Talairach
L38	Precentral_L_6	S2	C8	32	Backes	2002	Journal.of.Child.Neurology	11.5	C.8_D.8	visual	Visual.Perception	Controls	within group simple effect	-46.46	2.26	39.3	-41	-5	42	3.9337	6.549	3.4455	Non-reading-like task	C	children	fMRI	Talairach
R29	Frontal_Inf_Oper_R_44	S2	C8	33	Backes	2002	Journal.of.Child.Neurology	11.5	C.8_D.8	visual	Visual.Perception	Controls	within group simple effect	50.51	6.59	35.17	51	14	37	2.5036	4.3732	1.8516	Non-reading-like task	C	children	fMRI	Talairach
R76	Parietal_Sup_R_7	S2	C8	35	Backes	2002	Journal.of.Child.Neurology	11.5	C.8_D.8	visual	Visual.Perception	Controls	within group simple effect	30.3	-76.6	48.19	23	-74	51	6.3509	4.9421	3.872	Non-reading-like task	C	children	fMRI	Talairach
L40	Occipital_Mid_L_18	S2	C8	36	Backes	2002	Journal.of.Child.Neurology	11.5	C.8_D.8	visual	Visual.Perception	Controls	within group simple effect	-26.26	-95.55	12.37	-29	-93	1	2.7103	4.4598	5.9736	Non-reading-like task	C	children	fMRI	Talairach
L50	Frontal_Inf_Orb_L_45	S2	C9	38	Backes	2002	Journal.of.Child.Neurology	11.5	C.8_D.8	visual	phonological.Manipulation	Controls	within group simple effect	-52.53	39.43	-4.87	-45	42	-3	4.4083	5.9217	6.3289	Reading-like task	C	children	fMRI	Talairach
L44	Frontal_Mid_L_44	S2	C9	39	Backes	2002	Journal.of.Child.Neurology	11.5	C.8_D.8	visual	phonological.Manipulation	Controls	within group simple effect	-54.55	10.6	37.56	-47	16	38	6.4031	5.3283	4.4833	Reading-like task	C	children	fMRI	Talairach
R53	Supp_motor_Area_R_0	S2	C9	41	Backes	2002	Journal.of.Child.Neurology	11.5	C.8_D.8	visual	phonological.Manipulation	Controls	within group simple effect	10.1	13.9	55.15	3	12	55	3.6465	2.3157	2.7346	Reading-like task	C	children	fMRI	Talairach
L70	Temporal_Pole_Sup_L_38	S2	C9	42	Backes	2002	Journal.of.Child.Neurology	11.5	C.8_D.8	visual	phonological.Manipulation	Controls	within group simple effect	-38.38	19.77	-27.46	-40	23	-19	4.3875	5.9255	4.5765	Reading-like task	C	children	fMRI	Talairach
L19	Temporal_Mid_L_21	S2	C9	43	Backes	2002	Journal.of.Child.Neurology	11.5	C.8_D.8	visual	phonological.Manipulation	Controls	within group simple effect	-56.57	-40.98	-7.14	-61	-38	-7	2.7775	2.3755	5.4232	Reading-like task	C	children	fMRI	Talairach
R38	Temporal_Mid_R_21	S2	C9	44	Backes	2002	Journal.of.Child.Neurology	11.5	C.8_D.8	visual	phonological.Manipulation	Controls	within group simple effect	58.59	-35.01	-2.02	53	-36	1	6.2162	4.9923	4.1541	Reading-like task	C	children	fMRI	Talairach
L92	Parietal_Inf_L_7	S2	C9	45	Backes	2002	Journal.of.Child.Neurology	11.5	C.8_D.8	visual	phonological.Manipulation	Controls	within group simple effect	-36.36	-68.68	55.14	-35	-59	53	5.2293	7.3069	5.1187	Reading-like task	C	children	fMRI	Talairach
R76	Parietal_Sup_R_7	S2	C9	46	Backes	2002	Journal.of.Child.Neurology	11.5	C.8_D.8	visual	phonological.Manipulation	Controls	within group simple effect	26.26	-72.59	50.58	23	-74	51	6.3509	4.9421	3.872	Reading-like task	C	children	fMRI	Talairach
L35	Occipital_Inf_L_19	S2	C9	47	Backes	2002	Journal.of.Child.Neurology	11.5	C.8_D.8	visual	phonological.Manipulation	Controls	within group simple effect	-34.34	-71.97	-6.54	-35	-67	-9	3.5895	2.9659	4.3355	Reading-like task	C	children	fMRI	Talairach
R58	NoRegion_18	S2	C9	48	Backes	2002	Journal.of.Child.Neurology	11.5	C.8_D.8	visual	phonological.Manipulation	Controls	within group simple effect	16.16	-92.25	-14.87	13	-96	-12	2.7999	4.3997	4.0708	Reading-like task	C	children	fMRI	Talairach
R48	Frontal_Mid_Orb_R_47	S20	C111	962	Hoeft	2006	Journ.Neurosci	10	AMC.10_RMC.10_D.10	visual	phonological.Manipulation	AMC	within group simple effect	46.46	49.88	-7.84	41	50	-11	7.0293	2.1998	5.2915	Reading-like task	C	children	fMRI	Talairach
L54	NoRegion_0	S20	C111	963	Hoeft	2006	Journ.Neurosci	10	AMC.10_RMC.10_D.10	visual	phonological.Manipulation	AMC	within group simple effect	-44.44	8.34	-1.9	-47	14	-4	4.6787	5.7648	3.9611	Reading-like task	C	children	fMRI	Talairach
L67	Frontal_Sup_Medial_L_32	S20	C111	964	Hoeft	2006	Journ.Neurosci	10	AMC.10_RMC.10_D.10	visual	phonological.Manipulation	AMC	within group simple effect	-10.1	17.91	35.77	-7	26	39	3.8117	7.6013	4.1903	Reading-like task	C	children	fMRI	Talairach
R28	Supp_motor_Area_R_8	S20	C111	965	Hoeft	2006	Journ.Neurosci	10	AMC.10_RMC.10_D.10	visual	phonological.Manipulation	AMC	within group simple effect	2.02	21.67	43.59	6	21	49	4.7636	4.0613	4.9802	Reading-like task	C	children	fMRI	Talairach
R89	Temporal_Pole_Sup_R_38	S20	C111	966	Hoeft	2006	Journ.Neurosci	10	AMC.10_RMC.10_D.10	visual	phonological.Manipulation	AMC	within group simple effect	42.42	20.49	-20.27	49	19	-14	4.9486	3.0569	5.6382	Reading-like task	C	children	fMRI	Talairach
L88	Occipital_Sup_L_7	S20	C111	967	Hoeft	2006	Journ.Neurosci	10	AMC.10_RMC.10_D.10	visual	phonological.Manipulation	AMC	within group simple effect	-26.26	-70.32	46.35	-25	-70	40	6.3254	3.939	6.1891	Reading-like task	C	children	fMRI	Talairach
R77	Parietal_Sup_R_7	S20	C111	968	Hoeft	2006	Journ.Neurosci	10	AMC.10_RMC.10_D.10	visual	phonological.Manipulation	AMC	within group simple effect	36.36	-66.36	49.82	32	-62	55	6.1148	4.9802	4.0759	Reading-like task	C	children	fMRI	Talairach
L40	Occipital_Mid_L_18	S20	C111	969	Hoeft	2006	Journ.Neurosci	10	AMC.10_RMC.10_D.10	visual	phonological.Manipulation	AMC	within group simple effect	-32.32	-97.97	-2.09	-29	-93	1	2.7103	4.4598	5.9736	Reading-like task	C	children	fMRI	Talairach
R59	Occipital_Inf_R_18	S20	C111	970	Hoeft	2006	Journ.Neurosci	10	AMC.10_RMC.10_D.10	visual	phonological.Manipulation	AMC	within group simple effect	28.28	-100.33	4.5	23	-91	-2	5.1735	5.8517	4.5954	Reading-like task	C	children	fMRI	Talairach
L68	Cerebelum_Crus2_L_0	S20	C111	971	Hoeft	2006	Journ.Neurosci	10	AMC.10_RMC.10_D.10	visual	phonological.Manipulation	AMC	within group simple effect	-8.08	-83.5	-26.28	-6	-79	-35	4.5607	3.8687	8.7731	Reading-like task	C	children	fMRI	Talairach
R91	Cerebelum_4_5_R_18	S20	C111	972	Hoeft	2006	Journ.Neurosci	10	AMC.10_RMC.10_D.10	visual	phonological.Manipulation	AMC	within group simple effect	4.04	-52.3	-7.79	10	-56	-15	4.4734	4.4721	7.6768	Reading-like task	C	children	fMRI	Talairach
L44	Frontal_Mid_L_44	S20	C112	973	Hoeft	2006	Journ.Neurosci	10	AMC.10_RMC.10_D.10	visual	phonological.Manipulation	AMCmorethanD	group by task	-38.38	17.81	37.94	-47	16	38	6.4031	5.3283	4.4833	Reading-like task	C	children	fMRI	Talairach
R67	Frontal_Sup_R_9	S20	C112	974	Hoeft	2006	Journ.Neurosci	10	AMC.10_RMC.10_D.10	visual	phonological.Manipulation	AMCmorethanD	group by task	20.2	40.25	43.48	18	43	42	5.5603	6.455	3.7417	Reading-like task	C	children	fMRI	Talairach
L89	SupraMarginal_L_40	S20	C112	975	Hoeft	2006	Journ.Neurosci	10	AMC.10_RMC.10_D.10	visual	phonological.Manipulation	AMCmorethanD	group by task	-50.51	-52.46	39.67	-55	-47	35	4.8824	6.3411	3.247	Reading-like task	C	children	fMRI	Talairach
L76	Parietal_Inf_L_40	S20	C112	976	Hoeft	2006	Journ.Neurosci	10	AMC.10_RMC.10_D.10	visual	phonological.Manipulation	AMCmorethanD	group by task	-36.36	-52.36	37.5	-36	-52	39	4.9344	5.4064	3.315	Reading-like task	C	children	fMRI	Talairach
R34	Occipital_Sup_R_7	S20	C112	977	Hoeft	2006	Journ.Neurosci	10	AMC.10_RMC.10_D.10	visual	phonological.Manipulation	AMCmorethanD	group by task	40.4	-66.1	44.39	31	-64	40	5.1796	4.9493	2.4044	Reading-like task	C	children	fMRI	Talairach
R83	Temporal_Inf_R_20	S20	C112	978	Hoeft	2006	Journ.Neurosci	10	AMC.10_RMC.10_D.10	visual	phonological.Manipulation	AMCmorethanD	group by task	59.6	-48.08	-9.93	51	-37	-18	6.2858	7.6369	6.941	Reading-like task	C	children	fMRI	Talairach
L48	Supp_motor_Area_L_6	S20	C113	979	Hoeft	2006	Journ.Neurosci	10	AMC.10_RMC.10_D.10	visual	phonological.Manipulation	Dyslexics	within group simple effect	-6.06	7.56	58.08	-4	8	59	2.107	4.1378	4.6174	Reading-like task	D	children	fMRI	Talairach
L58	Frontal_Inf_Oper_L_48	S20	C113	980	Hoeft	2006	Journ.Neurosci	10	AMC.10_RMC.10_D.10	visual	phonological.Manipulation	Dyslexics	within group simple effect	-48.48	11.74	13.68	-46	13	14	3.1329	4.0491	5.3228	Reading-like task	D	children	fMRI	Talairach
L37	Precentral_L_6	S20	C113	981	Hoeft	2006	Journ.Neurosci	10	AMC.10_RMC.10_D.10	visual	phonological.Manipulation	Dyslexics	within group simple effect	-46.46	-9.68	51.73	-50	-5	50	2.645	5.6879	2.7447	Reading-like task	D	children	fMRI	Talairach
L8	Rolandic_Oper_L_48	S20	C113	982	Hoeft	2006	Journ.Neurosci	10	AMC.10_RMC.10_D.10	visual	phonological.Manipulation	Dyslexics	within group simple effect	-53.54	0.36	14.17	-54	0	12	3.1107	2.9814	5.5179	Reading-like task	D	children	fMRI	Talairach
L64	Precentral_L_4	S20	C113	983	Hoeft	2006	Journ.Neurosci	10	AMC.10_RMC.10_D.10	visual	phonological.Manipulation	Dyslexics	within group simple effect	-59.6	-5.66	32.35	-59	0	31	2.9729	5.1437	4.9116	Reading-like task	D	children	fMRI	Talairach
L40	Occipital_Mid_L_18	S20	C113	984	Hoeft	2006	Journ.Neurosci	10	AMC.10_RMC.10_D.10	visual	phonological.Manipulation	Dyslexics	within group simple effect	-28.28	-98.17	2.44	-29	-93	1	2.7103	4.4598	5.9736	Reading-like task	D	children	fMRI	Talairach
R59	Occipital_Inf_R_18	S20	C113	985	Hoeft	2006	Journ.Neurosci	10	AMC.10_RMC.10_D.10	visual	phonological.Manipulation	Dyslexics	within group simple effect	24.24	-99.77	-8.15	23	-91	-2	5.1735	5.8517	4.5954	Reading-like task	D	children	fMRI	Talairach
L48	Supp_motor_Area_L_6	S20	C114	986	Hoeft	2006	Journ.Neurosci	10	AMC.10_RMC.10_D.10	visual	phonological.Manipulation	RMC	within group simple effect	-2.02	5.61	55.8	-4	8	59	2.107	4.1378	4.6174	Reading-like task	C	children	fMRI	Talairach
L53	Frontal_Inf_Tri_L_45	S20	C114	987	Hoeft	2006	Journ.Neurosci	10	AMC.10_RMC.10_D.10	visual	phonological.Manipulation	RMC	within group simple effect	-51.52	25.53	5.7	-50	27	0	2.3346	2.7012	5.2419	Reading-like task	C	children	fMRI	Talairach
L64	Precentral_L_4	S20	C114	988	Hoeft	2006	Journ.Neurosci	10	AMC.10_RMC.10_D.10	visual	phonological.Manipulation	RMC	within group simple effect	-61.62	1.85	26.22	-59	0	31	2.9729	5.1437	4.9116	Reading-like task	C	children	fMRI	Talairach
L38	Precentral_L_6	S20	C114	989	Hoeft	2006	Journ.Neurosci	10	AMC.10_RMC.10_D.10	visual	phonological.Manipulation	RMC	within group simple effect	-40.4	-3.97	40.06	-41	-5	42	3.9337	6.549	3.4455	Reading-like task	C	children	fMRI	Talairach
R28	Supp_motor_Area_R_8	S20	C114	990	Hoeft	2006	Journ.Neurosci	10	AMC.10_RMC.10_D.10	visual	phonological.Manipulation	RMC	within group simple effect	8.08	20.23	52.22	6	21	49	4.7636	4.0613	4.9802	Reading-like task	C	children	fMRI	Talairach
R68	Cingulum_Mid_R_32	S20	C114	991	Hoeft	2006	Journ.Neurosci	10	AMC.10_RMC.10_D.10	visual	phonological.Manipulation	RMC	within group simple effect	8.08	28.21	36.31	10	26	33	5.9466	4.8189	4.5008	Reading-like task	C	children	fMRI	Talairach
R65	Insula_R_47	S20	C114	992	Hoeft	2006	Journ.Neurosci	10	AMC.10_RMC.10_D.10	visual	phonological.Manipulation	RMC	within group simple effect	34.34	24.09	-8.14	34	21	-5	4.802	3.3993	4.2642	Reading-like task	C	children	fMRI	Talairach
R2	Frontal_Inf_Oper_R_45	S20	C114	993	Hoeft	2006	Journ.Neurosci	10	AMC.10_RMC.10_D.10	visual	phonological.Manipulation	RMC	within group simple effect	38.38	18.38	4.23	47	19	7	6.6564	1.8694	5.776	Reading-like task	C	children	fMRI	Talairach
L54	NoRegion_0	S20	C114	994	Hoeft	2006	Journ.Neurosci	10	AMC.10_RMC.10_D.10	visual	phonological.Manipulation	RMC	within group simple effect	-44.44	9.63	-7.79	-47	14	-4	4.6787	5.7648	3.9611	Reading-like task	C	children	fMRI	Talairach
L23	Temporal_Inf_L_20	S20	C114	995	Hoeft	2006	Journ.Neurosci	10	AMC.10_RMC.10_D.10	visual	phonological.Manipulation	RMC	within group simple effect	-44.44	-53.95	-17.42	-45	-49	-15	3.1542	4.1801	3.9993	Reading-like task	C	children	fMRI	Talairach
R36	Fusiform_R_37	S20	C114	996	Hoeft	2006	Journ.Neurosci	10	AMC.10_RMC.10_D.10	visual	phonological.Manipulation	RMC	within group simple effect	44.44	-53.95	-17.42	38	-49	-16	5.6315	3.3806	5.0071	Reading-like task	C	children	fMRI	Talairach
L39	NoRegion_18	S20	C114	997	Hoeft	2006	Journ.Neurosci	10	AMC.10_RMC.10_D.10	visual	phonological.Manipulation	RMC	within group simple effect	-32.32	-94.41	-12.61	-35	-91	-11	3.7506	5.3648	4.4045	Reading-like task	C	children	fMRI	Talairach
R59	Occipital_Inf_R_18	S20	C114	998	Hoeft	2006	Journ.Neurosci	10	AMC.10_RMC.10_D.10	visual	phonological.Manipulation	RMC	within group simple effect	26.26	-97.97	-2.09	23	-91	-2	5.1735	5.8517	4.5954	Reading-like task	C	children	fMRI	Talairach
L96	NoRegion_34	S20	C114	999	Hoeft	2006	Journ.Neurosci	10	AMC.10_RMC.10_D.10	visual	phonological.Manipulation	RMC	within group simple effect	-20.2	2.32	-5.83	-20	-1	-8	5.6983	4.7027	6.4602	Reading-like task	C	children	fMRI	Talairach
R81	Insula_R_48	S20	C114	1000	Hoeft	2006	Journ.Neurosci	10	AMC.10_RMC.10_D.10	visual	phonological.Manipulation	RMC	within group simple effect	30.3	10.24	1.63	33	18	8	2.4142	6.0103	4.3894	Reading-like task	C	children	fMRI	Talairach
L42	Thalamus_L_0	S20	C114	1001	Hoeft	2006	Journ.Neurosci	10	AMC.10_RMC.10_D.10	visual	phonological.Manipulation	RMC	within group simple effect	-10.1	-17.81	5.59	-10	-17	8	5.4447	5.645	3.7491	Reading-like task	C	children	fMRI	Talairach
L69	Cerebelum_6_L_0	S20	C114	1002	Hoeft	2006	Journ.Neurosci	10	AMC.10_RMC.10_D.10	visual	phonological.Manipulation	RMC	within group simple effect	-12.12	-51.58	-24.44	-11	-61	-24	4.8446	6.0287	6.5389	Reading-like task	C	children	fMRI	Talairach
R25	Cerebelum_Crus1_R_0	S20	C114	1003	Hoeft	2006	Journ.Neurosci	10	AMC.10_RMC.10_D.10	visual	phonological.Manipulation	RMC	within group simple effect	42.42	-68.11	-24.2	39	-68	-30	3.2318	5.1099	4.6218	Reading-like task	C	children	fMRI	Talairach
L65	Postcentral_L_48	S21	C115	1004	Ingvar	2002	Brain.Language	22	C.9_D.9	visual	Reading	Controls	within group simple effect	-50.51	-9.27	21.28	-52	-15	26	6.7743	4.9854	3.7489	Reading-like task	C	adult	PET	Talairach
L60	Temporal_Mid_L_21	S21	C115	1005	Ingvar	2002	Brain.Language	22	C.9_D.9	visual	Reading	Controls	within group simple effect	-54.55	6.59	-9.15	-53	0	-14	4.0104	5.257	6.6805	Reading-like task	C	adult	PET	Talairach
L57	Frontal_Inf_Oper_L_44	S21	C115	1006	Ingvar	2002	Brain.Language	22	C.9_D.9	visual	Reading	Controls	within group simple effect	-54.55	14	9.45	-56	15	12	3.0056	4.1369	4.7609	Reading-like task	C	adult	PET	Talairach
L57	Frontal_Inf_Oper_L_44	S21	C115	1007	Ingvar	2002	Brain.Language	22	C.9_D.9	visual	Reading	Controls	within group simple effect	-54.55	22.44	5.54	-56	15	12	3.0056	4.1369	4.7609	Reading-like task	C	adult	PET	Talairach
L42	Thalamus_L_0	S21	C115	1008	Ingvar	2002	Brain.Language	22	C.9_D.9	visual	Reading	Controls	within group simple effect	-16.16	-18.74	3.36	-10	-17	8	5.4447	5.645	3.7491	Reading-like task	C	adult	PET	Talairach
L54	NoRegion_0	S21	C115	1009	Ingvar	2002	Brain.Language	22	C.9_D.9	visual	Reading	Controls	within group simple effect	-54.55	14.41	0.76	-47	14	-4	4.6787	5.7648	3.9611	Reading-like task	C	adult	PET	Talairach
L28	Temporal_Sup_L_41	S21	C115	1010	Ingvar	2002	Brain.Language	22	C.9_D.9	visual	Reading	Controls	within group simple effect	-34.34	-41.6	6.51	-40	-36	12	6.1464	3.2447	3.2956	Reading-like task	C	adult	PET	Talairach
L80	NoRegion_0	S21	C115	1011	Ingvar	2002	Brain.Language	22	C.9_D.9	visual	Reading	Controls	within group simple effect	-20.2	0.82	26.16	-20	-3	14	4.0632	5.1801	6.52	Reading-like task	C	adult	PET	Talairach
R73	Precentral_R_6	S21	C115	1013	Ingvar	2002	Brain.Language	22	C.9_D.9	visual	Reading	Controls	within group simple effect	50.51	-7.41	25.73	47	-1	34	2.3397	5.8857	4.4693	Reading-like task	C	adult	PET	Talairach
R92	Temporal_Sup_R_48	S21	C115	1014	Ingvar	2002	Brain.Language	22	C.9_D.9	visual	Reading	Controls	within group simple effect	58.59	-4.12	-0.24	64	-7	0	3.9333	3.6491	6.7633	Reading-like task	C	adult	PET	Talairach
R74	Temporal_Pole_Sup_R_38	S21	C115	1015	Ingvar	2002	Brain.Language	22	C.9_D.9	visual	Reading	Controls	within group simple effect	54.55	2.47	-9.39	54	5	-1	5.1739	4.521	5.5534	Reading-like task	C	adult	PET	Talairach
R40	Temporal_Sup_R_48	S21	C115	1016	Ingvar	2002	Brain.Language	22	C.9_D.9	visual	Reading	Controls	within group simple effect	50.51	-18.74	3.36	56	-21	6	3.8464	3.6917	3.6388	Reading-like task	C	adult	PET	Talairach
R78	Hippocampus_R_0	S21	C115	1017	Ingvar	2002	Brain.Language	22	C.9_D.9	visual	Reading	Controls	within group simple effect	22.22	-35.01	-2.02	22	-26	-9	5.8888	5.8357	5.6026	Reading-like task	C	adult	PET	Talairach
L45	Cerebelum_6_L_19	S21	C115	1018	Ingvar	2002	Brain.Language	22	C.9_D.9	visual	Reading	Controls	within group simple effect	-18.18	-66.72	-32.46	-26	-63	-27	4.4801	3.1805	3.3017	Reading-like task	C	adult	PET	Talairach
R70	Vermis_7_0	S21	C115	1019	Ingvar	2002	Brain.Language	22	C.9_D.9	visual	Reading	Controls	within group simple effect	16.16	-68.98	-27.83	8	-69	-27	4.366	4.6537	4.0696	Reading-like task	C	adult	PET	Talairach
L79	Frontal_Mid_L_8	S21	C116	1020	Ingvar	2002	Brain.Language	22	C.9_D.9	visual	Reading	Controls	within group simple effect	-30.3	20.59	44.62	-30	20	51	4.0156	6.4531	7.3872	Reading-like task	C	adult	PET	Talairach
R18	Frontal_Mid_R_9	S21	C116	1021	Ingvar	2002	Brain.Language	22	C.9_D.9	visual	Reading	Controls	within group simple effect	26.26	16.26	48.74	32	26	48	6.1412	5.1547	5.7321	Reading-like task	C	adult	PET	Talairach
R19	Frontal_Sup_Medial_R_10	S21	C116	1022	Ingvar	2002	Brain.Language	22	C.9_D.9	visual	Reading	Controls	within group simple effect	14.14	58.89	20.52	12	59	21	4.5591	4.432	5.0409	Reading-like task	C	adult	PET	Talairach
R28	Supp_motor_Area_R_8	S21	C116	1023	Ingvar	2002	Brain.Language	22	C.9_D.9	visual	Reading	Controls	within group simple effect	8.08	26.56	49.29	6	21	49	4.7636	4.0613	4.9802	Reading-like task	C	adult	PET	Talairach
L89	SupraMarginal_L_40	S21	C116	1024	Ingvar	2002	Brain.Language	22	C.9_D.9	visual	Reading	Controls	within group simple effect	-48.48	-53.33	36.36	-55	-47	35	4.8824	6.3411	3.247	Reading-like task	C	adult	PET	Talairach
L55	Occipital_Mid_L_19	S21	C116	1025	Ingvar	2002	Brain.Language	22	C.9_D.9	visual	Reading	Controls	within group simple effect	-40.4	-73.31	22.25	-39	-80	15	8.1854	5.6988	4.7258	Reading-like task	C	adult	PET	Talairach
R85	Angular_R_40	S21	C116	1026	Ingvar	2002	Brain.Language	22	C.9_D.9	visual	Reading	Controls	within group simple effect	48.48	-49.01	32.24	53	-50	31	5.2847	6.7823	4.5356	Reading-like task	C	adult	PET	Talairach
R80	Cuneus_R_18	S21	C116	1027	Ingvar	2002	Brain.Language	22	C.9_D.9	visual	Reading	Controls	within group simple effect	2.02	-69.4	26.81	5	-80	30	3.2016	6.9282	7.3447	Reading-like task	C	adult	PET	Talairach
L4	Cingulum_Mid_L_0	S21	C116	1028	Ingvar	2002	Brain.Language	22	C.9_D.9	visual	Reading	Controls	within group simple effect	-2.02	-39.13	41.47	-8	-37	38	6.2735	4.8329	3.9978	Reading-like task	C	adult	PET	Talairach
L65	Postcentral_L_48	S21	C117	1029	Ingvar	2002	Brain.Language	22	C.9_D.9	visual	Reading	Dyslexics	within group simple effect	-48.48	-9.47	25.62	-52	-15	26	6.7743	4.9854	3.7489	Reading-like task	D	adult	PET	Talairach
R21	Thalamus_R_0	S21	C117	1030	Ingvar	2002	Brain.Language	22	C.9_D.9	visual	Reading	Dyslexics	within group simple effect	12.12	-4.74	12.81	13	-8	15	1.4142	2.6693	1.4142	Reading-like task	D	adult	PET	Talairach
R96	NoRegion_0	S21	C117	1031	Ingvar	2002	Brain.Language	22	C.9_D.9	visual	Reading	Dyslexics	within group simple effect	40.4	-35.21	2.49	32	-39	8	5.3635	9.3214	2.7162	Reading-like task	D	adult	PET	Talairach
R73	Precentral_R_6	S21	C117	1032	Ingvar	2002	Brain.Language	22	C.9_D.9	visual	Reading	Dyslexics	within group simple effect	46.46	-9.68	29.96	47	-1	34	2.3397	5.8857	4.4693	Reading-like task	D	adult	PET	Talairach
R12	Rolandic_Oper_R_48	S21	C117	1033	Ingvar	2002	Brain.Language	22	C.9_D.9	visual	Reading	Dyslexics	within group simple effect	56.57	-3.09	21.6	55	-3	15	2.3452	6.2102	4.7188	Reading-like task	D	adult	PET	Talairach
L69	Cerebelum_6_L_0	S21	C117	1034	Ingvar	2002	Brain.Language	22	C.9_D.9	visual	Reading	Dyslexics	within group simple effect	-8.08	-66.72	-32.46	-11	-61	-24	4.8446	6.0287	6.5389	Reading-like task	D	adult	PET	Talairach
L10	Cerebelum_8_L_0	S21	C117	1035	Ingvar	2002	Brain.Language	22	C.9_D.9	visual	Reading	Dyslexics	within group simple effect	-20.2	-60.33	-36.86	-16	-55	-46	3.3466	6.2743	9.1086	Reading-like task	D	adult	PET	Talairach
R23	Occipital_Mid_R_19	S21	C118	1036	Ingvar	2002	Brain.Language	22	C.9_D.9	visual	Reading	Dyslexics	within group simple effect	34.34	-73.51	26.59	35	-70	24	4.9244	4.6488	4.4441	Reading-like task	D	adult	PET	Talairach
L56	Occipital_Mid_L_19	S21	C118	1037	Ingvar	2002	Brain.Language	22	C.9_D.9	visual	Reading	Dyslexics	within group simple effect	-24.24	-75.37	22.14	-24	-82	27	5.0163	6.6551	4.6339	Reading-like task	D	adult	PET	Talairach
L79	Frontal_Mid_L_8	S21	C118	1038	Ingvar	2002	Brain.Language	22	C.9_D.9	visual	Reading	Dyslexics	within group simple effect	-26.26	12.15	48.52	-30	20	51	4.0156	6.4531	7.3872	Reading-like task	D	adult	PET	Talairach
L66	Supp_motor_Area_L_6	S21	C118	1039	Ingvar	2002	Brain.Language	22	C.9_D.9	visual	Reading	Dyslexics	within group simple effect	-20.2	20.38	48.96	-9	20	53	5.5934	4.1861	4.758	Reading-like task	D	adult	PET	Talairach
L44	Frontal_Mid_L_44	S21	C118	1040	Ingvar	2002	Brain.Language	22	C.9_D.9	visual	Reading	Dyslexics	within group simple effect	-38.38	21	35.93	-47	16	38	6.4031	5.3283	4.4833	Reading-like task	D	adult	PET	Talairach
L57	Frontal_Inf_Oper_L_44	S21	C119	1041	Ingvar	2002	Brain.Language	22	C.9_D.9	visual	Reading	Controls	within group simple effect	-52.53	7.62	13.46	-56	15	12	3.0056	4.1369	4.7609	Reading-like task	C	adult	PET	Talairach
L38	Precentral_L_6	S21	C119	1042	Ingvar	2002	Brain.Language	22	C.9_D.9	visual	Reading	Controls	within group simple effect	-44.44	-2.06	43.42	-41	-5	42	3.9337	6.549	3.4455	Reading-like task	C	adult	PET	Talairach
L1	Insula_L_48	S21	C119	1043	Ingvar	2002	Brain.Language	22	C.9_D.9	visual	Reading	Dyslexics	within group simple effect	-36.36	-9.47	25.62	-36	-8	18	1.8645	2.2991	4.7409	Reading-like task	D	adult	PET	Talairach
L54	NoRegion_0	S21	C119	1044	Ingvar	2002	Brain.Language	22	C.9_D.9	visual	Reading	Dyslexics	within group simple effect	-50.51	10.09	4.89	-47	14	-4	4.6787	5.7648	3.9611	Reading-like task	D	adult	PET	Talairach
L52	Frontal_Inf_Tri_L_48	S21	C119	1045	Ingvar	2002	Brain.Language	22	C.9_D.9	visual	Reading	Dyslexics	within group simple effect	-36.36	32.74	6.08	-35	27	10	3.3238	6.0132	4.5059	Reading-like task	D	adult	PET	Talairach
R45	SupraMarginal_R_48	S21	C120	1046	Ingvar	2002	Brain.Language	22	C.9_D.9	visual	Reading	Dyslexics	within group simple effect	46.46	-34.18	24.31	56	-27	27	8.2837	7.1747	6.8173	Reading-like task	D	adult	PET	Talairach
R21	Thalamus_R_0	S21	C120	1047	Ingvar	2002	Brain.Language	22	C.9_D.9	visual	Reading	Dyslexics	within group simple effect	10.1	-4.74	12.81	13	-8	15	1.4142	2.6693	1.4142	Reading-like task	D	adult	PET	Talairach
R21	Thalamus_R_0	S21	C121	1048	Ingvar	2002	Brain.Language	22	C.9_D.9	visual	Reading	CmorethanD	group by task	14.14	-4.74	12.81	13	-8	15	1.4142	2.6693	1.4142	Reading-like task	C	adult	PET	Talairach
L39	NoRegion_18	S21	C122	1049	Ingvar	2002	Brain.Language	22	C.9_D.9	visual	Reading	Controls	within group simple effect	-34.34	-90.19	-14.75	-35	-91	-11	3.7506	5.3648	4.4045	Reading-like task	C	adult	PET	Talairach
R64	NoRegion_18	S21	C122	1050	Ingvar	2002	Brain.Language	22	C.9_D.9	visual	Reading	Controls	within group simple effect	28.28	-90.19	-14.75	31	-91	-18	4.1171	5.5331	3.9558	Reading-like task	C	adult	PET	Talairach
R26	Cerebelum_6_R_19	S21	C122	1051	Ingvar	2002	Brain.Language	22	C.9_D.9	visual	Reading	Controls	within group simple effect	34.34	-60.95	-22.59	34	-63	-19	2.7601	6.2465	4.1974	Reading-like task	C	adult	PET	Talairach
L39	NoRegion_18	S21	C124	1052	Ingvar	2002	Brain.Language	22	C.9_D.9	visual	Reading	Dyslexics	within group simple effect	-32.32	-90.19	-14.75	-35	-91	-11	3.7506	5.3648	4.4045	Reading-like task	D	adult	PET	Talairach
L36	Occipital_Inf_L_19	S21	C124	1053	Ingvar	2002	Brain.Language	22	C.9_D.9	visual	Reading	Dyslexics	within group simple effect	-42.42	-75.78	-13.92	-47	-75	-10	4.7891	3.9662	6.0362	Reading-like task	D	adult	PET	Talairach
R64	NoRegion_18	S21	C124	1054	Ingvar	2002	Brain.Language	22	C.9_D.9	visual	Reading	Dyslexics	within group simple effect	30.3	-87.93	-19.39	31	-91	-18	4.1171	5.5331	3.9558	Reading-like task	D	adult	PET	Talairach
R26	Cerebelum_6_R_19	S21	C124	1055	Ingvar	2002	Brain.Language	22	C.9_D.9	visual	Reading	Dyslexics	within group simple effect	38.38	-65.48	-13.32	34	-63	-19	2.7601	6.2465	4.1974	Reading-like task	D	adult	PET	Talairach
R18	Frontal_Mid_R_9	S21	C126	1056	Ingvar	2002	Brain.Language	22	C.9_D.9	visual	Reading	CmorethanD	group by task	28.28	24.71	44.83	32	26	48	6.1412	5.1547	5.7321	Reading-like task	C	adult	PET	Talairach
R67	Frontal_Sup_R_9	S21	C126	1057	Ingvar	2002	Brain.Language	22	C.9_D.9	visual	Reading	CmorethanD	group by task	22.22	35.42	36.69	18	43	42	5.5603	6.455	3.7417	Reading-like task	C	adult	PET	Talairach
R85	Angular_R_40	S21	C126	1058	Ingvar	2002	Brain.Language	22	C.9_D.9	visual	Reading	CmorethanD	group by task	54.55	-51.07	32.13	53	-50	31	5.2847	6.7823	4.5356	Reading-like task	C	adult	PET	Talairach
R62	NoRegion_37	S21	C126	1060	Ingvar	2002	Brain.Language	22	C.9_D.9	visual	Reading	DmorethanC	group by task	38.38	-61.78	-3.57	37	-66	3	4.2351	5.4842	6.9826	Reading-like task	D	adult	PET	Talairach
L46	NoRegion_37	S21	C126	1061	Ingvar	2002	Brain.Language	22	C.9_D.9	visual	Reading	DmorethanC	group by task	-28.28	-47.98	-36.15	-24	-48	-31	8.2168	5.0452	2.4802	Reading-like task	D	adult	PET	Talairach
R43	Precuneus_R_0	S22	C127	1062	Kast	2011	Brain.Language	26	C.13_D.12	audio-visual	Lexical.Decision	CmorethanD	group by task	18	-66	40	12	-56	46	5.7941	7.1114	6.8487	Reading-like task	C	adult	fMRI	MNI
R34	Occipital_Sup_R_7	S22	C127	1063	Kast	2011	Brain.Language	26	C.13_D.12	audio-visual	Lexical.Decision	CmorethanD	group by task	34	-64	44	31	-64	40	5.1796	4.9493	2.4044	Reading-like task	C	adult	fMRI	MNI
R82	NoRegion_20	S22	C127	1064	Kast	2011	Brain.Language	26	C.13_D.12	audio-visual	Lexical.Decision	CmorethanD	group by task	56	-18	-12	48	-15	-16	7.4054	5.092	3.5832	Reading-like task	C	adult	fMRI	MNI
R24	Occipital_Sup_R_19	S22	C127	1065	Kast	2011	Brain.Language	26	C.13_D.12	audio-visual	Lexical.Decision	CmorethanD	group by task	32	-80	36	30	-83	29	5.0285	3.6839	6.4143	Reading-like task	C	adult	fMRI	MNI
R86	Parietal_Inf_R_40	S22	C127	1066	Kast	2011	Brain.Language	26	C.13_D.12	audio-visual	Lexical.Decision	CmorethanD	group by task	36	-48	32	37	-45	43	4.8854	4.7675	6.8359	Reading-like task	C	adult	fMRI	MNI
L89	SupraMarginal_L_40	S22	C127	1067	Kast	2011	Brain.Language	26	C.13_D.12	audio-visual	Lexical.Decision	CmorethanD	group by task	-52	-44	36	-55	-47	35	4.8824	6.3411	3.247	Reading-like task	C	adult	fMRI	MNI
L34	Parietal_Sup_L_7	S22	C127	1068	Kast	2011	Brain.Language	26	C.13_D.12	audio-visual	Lexical.Decision	CmorethanD	group by task	-12	-60	46	-19	-67	54	4.2706	5.5993	4.8619	Reading-like task	C	adult	fMRI	MNI
L76	Parietal_Inf_L_40	S22	C127	1069	Kast	2011	Brain.Language	26	C.13_D.12	audio-visual	Lexical.Decision	CmorethanD	group by task	-36	-60	30	-36	-52	39	4.9344	5.4064	3.315	Reading-like task	C	adult	fMRI	MNI
R95	Frontal_Mid_R_6	S22	C128	1070	Kast	2011	Brain.Language	26	C.13_D.12	audio-visual	Lexical.Decision	DmorethanC	group by task	28	-8	42	34	-4	53	6.6226	4.3086	8.6942	Reading-like task	D	adult	fMRI	MNI
R65	Insula_R_47	S22	C128	1071	Kast	2011	Brain.Language	26	C.13_D.12	audio-visual	Lexical.Decision	DmorethanC	group by task	36	22	0	34	21	-5	4.802	3.3993	4.2642	Reading-like task	D	adult	fMRI	MNI
R68	Cingulum_Mid_R_32	S22	C128	1072	Kast	2011	Brain.Language	26	C.13_D.12	audio-visual	Lexical.Decision	DmorethanC	group by task	6	18	30	10	26	33	5.9466	4.8189	4.5008	Reading-like task	D	adult	fMRI	MNI
L82	Cerebelum_4_5_L_0	S22	C128	1073	Kast	2011	Brain.Language	26	C.13_D.12	audio-visual	Lexical.Decision	DmorethanC	group by task	-14	-46	0	-8	-45	-4	3.7476	4.3474	6.8548	Reading-like task	D	adult	fMRI	MNI
L12	Cingulum_Ant_L_0	S22	C128	1074	Kast	2011	Brain.Language	26	C.13_D.12	audio-visual	Lexical.Decision	DmorethanC	group by task	-6	10	36	-6	6	31	2.2583	2.5033	5.164	Reading-like task	D	adult	fMRI	MNI
L72	Insula_L_48	S22	C128	1075	Kast	2011	Brain.Language	26	C.13_D.12	audio-visual	Lexical.Decision	DmorethanC	group by task	-42	16	-2	-36	15	2	3.8879	3.3478	3.964	Reading-like task	D	adult	fMRI	MNI
L94	Frontal_Inf_Oper_L_44	S22	C128	1076	Kast	2011	Brain.Language	26	C.13_D.12	audio-visual	Lexical.Decision	DmorethanC	group by task	-34	4	30	-43	5	29	4.9748	3.6641	4.8013	Reading-like task	D	adult	fMRI	MNI
R79	Occipital_Sup_R_18	S23	C129	1077	Kovelman	2011	Cerebral.Cortex	9	AMC.12_D.12	auditory	Phonological.Matching	Dyslexics	within group simple effect	14	-94	26	17	-93	18	4.4987	3.645	6.3095	Non-reading-like task	D	children	fMRI	MNI
R28	Supp_motor_Area_R_8	S23	C129	1078	Kovelman	2011	Cerebral.Cortex	9	AMC.12_D.12	auditory	Phonological.Matching	Dyslexics	within group simple effect	4	18	46	6	21	49	4.7636	4.0613	4.9802	Non-reading-like task	D	children	fMRI	MNI
R40	Temporal_Sup_R_48	S23	C129	1079	Kovelman	2011	Cerebral.Cortex	9	AMC.12_D.12	auditory	Phonological.Matching	Dyslexics	within group simple effect	60	-22	8	56	-21	6	3.8464	3.6917	3.6388	Non-reading-like task	D	children	fMRI	MNI
L52	Frontal_Inf_Tri_L_48	S23	C129	1080	Kovelman	2011	Cerebral.Cortex	9	AMC.12_D.12	auditory	Phonological.Matching	Dyslexics	within group simple effect	-32	22	6	-35	27	10	3.3238	6.0132	4.5059	Non-reading-like task	D	children	fMRI	MNI
L31	Occipital_Sup_L_18	S23	C129	1081	Kovelman	2011	Cerebral.Cortex	9	AMC.12_D.12	auditory	Phonological.Matching	Dyslexics	within group simple effect	-6	-96	24	-10	-94	20	4.274	2.6583	3.8471	Non-reading-like task	D	children	fMRI	MNI
L7	Heschl_L_48	S23	C129	1082	Kovelman	2011	Cerebral.Cortex	9	AMC.12_D.12	auditory	Phonological.Matching	Dyslexics	within group simple effect	-58	-12	4	-59	-12	10	1.8851	3.6547	4.6828	Non-reading-like task	D	children	fMRI	MNI
R79	Occipital_Sup_R_18	S23	C130	1083	Kovelman	2011	Cerebral.Cortex	9	AMC.12_D.12	auditory	Phonological.Matching	AMC	within group simple effect	14	-94	26	17	-93	18	4.4987	3.645	6.3095	Non-reading-like task	C	children	fMRI	MNI
R9	Calcarine_R_17	S23	C130	1084	Kovelman	2011	Cerebral.Cortex	9	AMC.12_D.12	auditory	Phonological.Matching	AMC	within group simple effect	8	-80	8	9	-75	9	3.8954	3.7769	2.7961	Non-reading-like task	C	children	fMRI	MNI
R28	Supp_motor_Area_R_8	S23	C130	1085	Kovelman	2011	Cerebral.Cortex	9	AMC.12_D.12	auditory	Phonological.Matching	AMC	within group simple effect	4	18	46	6	21	49	4.7636	4.0613	4.9802	Non-reading-like task	C	children	fMRI	MNI
R40	Temporal_Sup_R_48	S23	C130	1086	Kovelman	2011	Cerebral.Cortex	9	AMC.12_D.12	auditory	Phonological.Matching	AMC	within group simple effect	58	-18	10	56	-21	6	3.8464	3.6917	3.6388	Non-reading-like task	C	children	fMRI	MNI
R40	Temporal_Sup_R_48	S23	C130	1087	Kovelman	2011	Cerebral.Cortex	9	AMC.12_D.12	auditory	Phonological.Matching	AMC	within group simple effect	60	-22	8	56	-21	6	3.8464	3.6917	3.6388	Non-reading-like task	C	children	fMRI	MNI
L48	Supp_motor_Area_L_6	S23	C130	1088	Kovelman	2011	Cerebral.Cortex	9	AMC.12_D.12	auditory	Phonological.Matching	AMC	within group simple effect	-4	6	56	-4	8	59	2.107	4.1378	4.6174	Non-reading-like task	C	children	fMRI	MNI
L72	Insula_L_48	S23	C130	1089	Kovelman	2011	Cerebral.Cortex	9	AMC.12_D.12	auditory	Phonological.Matching	AMC	within group simple effect	-38	10	2	-36	15	2	3.8879	3.3478	3.964	Non-reading-like task	C	children	fMRI	MNI
L52	Frontal_Inf_Tri_L_48	S23	C130	1090	Kovelman	2011	Cerebral.Cortex	9	AMC.12_D.12	auditory	Phonological.Matching	AMC	within group simple effect	-32	22	6	-35	27	10	3.3238	6.0132	4.5059	Non-reading-like task	C	children	fMRI	MNI
L31	Occipital_Sup_L_18	S23	C130	1091	Kovelman	2011	Cerebral.Cortex	9	AMC.12_D.12	auditory	Phonological.Matching	AMC	within group simple effect	-6	-96	24	-10	-94	20	4.274	2.6583	3.8471	Non-reading-like task	C	children	fMRI	MNI
L17	Temporal_Sup_L_48	S23	C130	1092	Kovelman	2011	Cerebral.Cortex	9	AMC.12_D.12	auditory	Phonological.Matching	AMC	within group simple effect	-48	-20	8	-43	-21	4	6.2013	3.0185	2.5473	Non-reading-like task	C	children	fMRI	MNI
L7	Heschl_L_48	S23	C130	1093	Kovelman	2011	Cerebral.Cortex	9	AMC.12_D.12	auditory	Phonological.Matching	AMC	within group simple effect	-58	-12	4	-59	-12	10	1.8851	3.6547	4.6828	Non-reading-like task	C	children	fMRI	MNI
L49	Frontal_Mid_L_45	S23	C130	1094	Kovelman	2011	Cerebral.Cortex	9	AMC.12_D.12	auditory	Phonological.Matching	AMC	within group simple effect	-32	48	14	-39	47	15	4.9785	4.6426	4.1036	Non-reading-like task	C	children	fMRI	MNI
L86	Temporal_Mid_L_37	S24	C131	1095	Kronbichler	2006	Neuropsychologia	15.5	C.15_D.13	visual	Semantic.Judgement	CmorethanD	group by task	-57	-60	3	-58	-58	6	3.2042	5.4677	5.2182	Reading-like task	C	children	fMRI	MNI
L89	SupraMarginal_L_40	S24	C131	1096	Kronbichler	2006	Neuropsychologia	15.5	C.15_D.13	visual	Semantic.Judgement	CmorethanD	group by task	-60	-42	30	-55	-47	35	4.8824	6.3411	3.247	Reading-like task	C	children	fMRI	MNI
R78	Hippocampus_R_0	S24	C132	1097	Kronbichler	2006	Neuropsychologia	15.5	C.15_D.13	visual	Semantic.Judgement	DmorethanC	group by task	18	-21	-6	22	-26	-9	5.8888	5.8357	5.6026	Reading-like task	D	children	fMRI	MNI
R63	Occipital_Inf_R_19	S24	C132	1098	Kronbichler	2006	Neuropsychologia	15.5	C.15_D.13	visual	Semantic.Judgement	DmorethanC	group by task	27	-87	-6	36	-85	-7	4.8976	5.383	2.3278	Reading-like task	D	children	fMRI	MNI
L22	Hippocampus_L_37	S24	C132	1099	Kronbichler	2006	Neuropsychologia	15.5	C.15_D.13	visual	Semantic.Judgement	DmorethanC	group by task	-27	-27	-6	-24	-28	-5	3.9279	4.097	2.4495	Reading-like task	D	children	fMRI	MNI
L51	Frontal_Inf_Orb_L_47	S24	C132	1100	Kronbichler	2006	Neuropsychologia	15.5	C.15_D.13	visual	Semantic.Judgement	DmorethanC	group by task	-33	21	-6	-33	27	-3	6.745	4.4401	3.2558	Reading-like task	D	children	fMRI	MNI
L84	Lingual_L_18	S24	C132	1101	Kronbichler	2006	Neuropsychologia	15.5	C.15_D.13	visual	Semantic.Judgement	DmorethanC	group by task	-15	-84	-9	-20	-88	-12	5.0358	5.8525	5.1329	Reading-like task	D	children	fMRI	MNI
L37	Precentral_L_6	S24	C132	1102	Kronbichler	2006	Neuropsychologia	15.5	C.15_D.13	visual	Semantic.Judgement	DmorethanC	group by task	-54	-12	48	-50	-5	50	2.645	5.6879	2.7447	Reading-like task	D	children	fMRI	MNI
L57	Frontal_Inf_Oper_L_44	S24	C132	1103	Kronbichler	2006	Neuropsychologia	15.5	C.15_D.13	visual	Semantic.Judgement	DmorethanC	group by task	-54	21	18	-56	15	12	3.0056	4.1369	4.7609	Reading-like task	D	children	fMRI	MNI
R96	NoRegion_0	S24	C132	1104	Kronbichler	2006	Neuropsychologia	15.5	C.15_D.13	visual	Semantic.Judgement	DmorethanC	group by task	27	-27	6	32	-39	8	5.3635	9.3214	2.7162	Reading-like task	D	children	fMRI	MNI
R47	NoRegion_0	S24	C132	1105	Kronbichler	2006	Neuropsychologia	15.5	C.15_D.13	visual	Semantic.Judgement	DmorethanC	group by task	21	-18	21	14	-22	23	8.1086	5.4314	4.1062	Reading-like task	D	children	fMRI	MNI
L42	Thalamus_L_0	S24	C132	1106	Kronbichler	2006	Neuropsychologia	15.5	C.15_D.13	visual	Semantic.Judgement	DmorethanC	group by task	-9	-15	15	-10	-17	8	5.4447	5.645	3.7491	Reading-like task	D	children	fMRI	MNI
L21	NoRegion_0	S24	C132	1107	Kronbichler	2006	Neuropsychologia	15.5	C.15_D.13	visual	Semantic.Judgement	DmorethanC	group by task	-9	-18	-18	-6	-21	-22	4.9497	4.2426	4.9497	Reading-like task	D	children	fMRI	MNI
R13	NoRegion_0	S24	C132	1108	Kronbichler	2006	Neuropsychologia	15.5	C.15_D.13	visual	Semantic.Judgement	DmorethanC	group by task	15	-9	-6	11	-6	-7	7.1822	2.3629	6.1644	Reading-like task	D	children	fMRI	MNI
R22	NoRegion_0	S24	C132	1109	Kronbichler	2006	Neuropsychologia	15.5	C.15_D.13	visual	Semantic.Judgement	DmorethanC	group by task	18	12	18	13	6	23	7.0048	4.1673	5.1251	Reading-like task	D	children	fMRI	MNI
R62	NoRegion_37	S25	C137	1110	Kronschnabel	2013	Neuroimage	16	C.22_D.13	visual	Visual.perception	CmorethanD	group by task	39	-72	9	37	-66	3	4.2351	5.4842	6.9826	Non-reading-like task	C	children	fMRI	MNI
L1	Insula_L_48	S25	C137	1111	Kronschnabel	2013	Neuroimage	16	C.22_D.13	visual	Visual.perception	DmorethanC	group by task	-37	-10	21	-36	-8	18	1.8645	2.2991	4.7409	Non-reading-like task	D	children	fMRI	MNI
R41	Temporal_Sup_R_48	S25	C138	1112	Kronschnabel	2013	Neuroimage	16	C.22_D.13	visual	Visual.perception	DmorethanC	group by task	39	-12	5	43	-20	1	2.6646	4.8751	7.8081	Non-reading-like task	D	children	fMRI	MNI
L25	Frontal_Sup_L_10	S25	C139	1113	Kronschnabel	2013	Neuroimage	16	C.22_D.13	visual	Reading	DmorethanC	group by task	-7	65	15	-13	57	17	7.6322	5.7951	5.5976	Reading-like task	D	children	fMRI	MNI
R75	Insula_R_48	S25	C139	1114	Kronschnabel	2013	Neuroimage	16	C.22_D.13	visual	Reading	DmorethanC	group by task	38	-6	-2	40	0	3	3.1728	5.2708	5.7875	Reading-like task	D	children	fMRI	MNI
L17	Temporal_Sup_L_48	S25	C139	1115	Kronschnabel	2013	Neuroimage	16	C.22_D.13	visual	Reading	DmorethanC	group by task	-37	-21	8	-43	-21	4	6.2013	3.0185	2.5473	Reading-like task	D	children	fMRI	MNI
L63	NoRegion_11	S25	C140	1116	Kronschnabel	2013	Neuroimage	16	C.22_D.13	visual	Reading	CmorethanD	group by task	-25	42	-12	-25	46	-6	5.6569	3.9328	8.4242	Reading-like task	C	children	fMRI	MNI
R48	Frontal_Mid_Orb_R_47	S25	C140	1117	Kronschnabel	2013	Neuroimage	16	C.22_D.13	visual	Reading	CmorethanD	group by task	26	51	-14	41	50	-11	7.0293	2.1998	5.2915	Reading-like task	C	children	fMRI	MNI
R62	NoRegion_37	S25	C140	1118	Kronschnabel	2013	Neuroimage	16	C.22_D.13	visual	Reading	CmorethanD	group by task	39	-67	11	37	-66	3	4.2351	5.4842	6.9826	Reading-like task	C	children	fMRI	MNI
L24	Fusiform_L_37	S25	C140	1119	Kronschnabel	2013	Neuroimage	16	C.22_D.13	visual	Reading	CmorethanD	group by task	-33	-45	-15	-36	-46	-16	3.8648	3.5541	5.7168	Reading-like task	C	children	fMRI	MNI
L24	Fusiform_L_37	S25	C141	1120	Kronschnabel	2013	Neuroimage	16	C.22_D.13	visual	Reading	CmorethanD	group by task	-34	-45	-14	-36	-46	-16	3.8648	3.5541	5.7168	Reading-like task	C	children	fMRI	MNI
R62	NoRegion_37	S25	C141	1121	Kronschnabel	2013	Neuroimage	16	C.22_D.13	visual	Reading	CmorethanD	group by task	38	-63	3	37	-66	3	4.2351	5.4842	6.9826	Reading-like task	C	children	fMRI	MNI
L27	Temporal_Mid_L_21	S25	C142	1122	Kronschnabel	2013	Neuroimage	16	C.22_D.13	visual	Reading	Controls	within group simple effect	-52	-45	9	-51	-44	4	3.4935	4.2738	3.38	Reading-like task	C	children	fMRI	MNI
L37	Precentral_L_6	S25	C142	1123	Kronschnabel	2013	Neuroimage	16	C.22_D.13	visual	Reading	Controls	within group simple effect	-51	-3	45	-50	-5	50	2.645	5.6879	2.7447	Reading-like task	C	children	fMRI	MNI
L48	Supp_motor_Area_L_6	S25	C142	1124	Kronschnabel	2013	Neuroimage	16	C.22_D.13	visual	Reading	Controls	within group simple effect	-1	2	62	-4	8	59	2.107	4.1378	4.6174	Reading-like task	C	children	fMRI	MNI
R17	Frontal_Mid_R_9	S25	C142	1125	Kronschnabel	2013	Neuroimage	16	C.22_D.13	visual	Reading	Controls	within group simple effect	42	12	57	38	13	56	6.5038	0.83666	2.2361	Reading-like task	C	children	fMRI	MNI
R77	Parietal_Sup_R_7	S25	C142	1126	Kronschnabel	2013	Neuroimage	16	C.22_D.13	visual	Reading	Controls	within group simple effect	26	-61	56	32	-62	55	6.1148	4.9802	4.0759	Reading-like task	C	children	fMRI	MNI
L92	Parietal_Inf_L_7	S25	C142	1127	Kronschnabel	2013	Neuroimage	16	C.22_D.13	visual	Reading	Controls	within group simple effect	-34	-43	51	-35	-59	53	5.2293	7.3069	5.1187	Reading-like task	C	children	fMRI	MNI
L88	Occipital_Sup_L_7	S25	C143	1128	Kronschnabel	2013	Neuroimage	16	C.22_D.13	visual	Reading	Dyslexics	within group simple effect	-18	-75	45	-25	-70	40	6.3254	3.939	6.1891	Reading-like task	D	children	fMRI	MNI
L24	Fusiform_L_37	S25	C144	1129	Kronschnabel	2013	Neuroimage	16	C.22_D.13	visual	Reading	CmorethanD	group by task	-34	-45	-14	-36	-46	-16	3.8648	3.5541	5.7168	Reading-like task	C	children	fMRI	MNI
L71	NoRegion_0	S25	C144	1130	Kronschnabel	2013	Neuroimage	16	C.22_D.13	visual	Reading	CmorethanD	group by task	-13	29	-17	-22	27	-30	5.0607	2.1082	7.0711	Reading-like task	C	children	fMRI	MNI
R62	NoRegion_37	S25	C144	1131	Kronschnabel	2013	Neuroimage	16	C.22_D.13	visual	Reading	CmorethanD	group by task	38	-64	3	37	-66	3	4.2351	5.4842	6.9826	Reading-like task	C	children	fMRI	MNI
R83	Temporal_Inf_R_20	S26	C145	1132	Landi	2010	Ann.dyslexia	13	C.13_D.13	visual	phonological.Manipulation	DmorethanC	group by task	56	-40	-20	51	-37	-18	6.2858	7.6369	6.941	Reading-like task	D	children	fMRI	MNI
R11	Postcentral_R_43	S26	C146	1133	Landi	2010	Ann.dyslexia	13	C.13_D.13	visual	phonological.Manipulation	DmorethanC	group by task	61	-4	28	65	-1	26	2.2321	2.7255	1.9821	Reading-like task	D	children	fMRI	MNI
R92	Temporal_Sup_R_48	S26	C146	1134	Landi	2010	Ann.dyslexia	13	C.13_D.13	visual	phonological.Manipulation	DmorethanC	group by task	65	-7	-12	64	-7	0	3.9333	3.6491	6.7633	Reading-like task	D	children	fMRI	MNI
L94	Frontal_Inf_Oper_L_44	S27	C147	1135	MacSweeney	2009	Brain	24	C.7_D.7	visual	phonological.Manipulation	Controls	within group simple effect	-40.4	2.42	36.04	-43	5	29	4.9748	3.6641	4.8013	Reading-like task	C	adult	fMRI	Talairach
L53	Frontal_Inf_Tri_L_45	S27	C147	1136	MacSweeney	2009	Brain	24	C.7_D.7	visual	phonological.Manipulation	Controls	within group simple effect	-47.47	22.5	4.45	-50	27	0	2.3346	2.7012	5.2419	Reading-like task	C	adult	fMRI	Talairach
L56	Occipital_Mid_L_19	S27	C147	1137	MacSweeney	2009	Brain	24	C.7_D.7	visual	phonological.Manipulation	Controls	within group simple effect	-18.18	-82.16	34.84	-24	-82	27	5.0163	6.6551	4.6339	Reading-like task	C	adult	fMRI	Talairach
R53	Supp_motor_Area_R_0	S27	C147	1138	MacSweeney	2009	Brain	24	C.7_D.7	visual	phonological.Manipulation	Controls	within group simple effect	0	12.87	55.09	3	12	55	3.6465	2.3157	2.7346	Reading-like task	C	adult	fMRI	Talairach
R26	Cerebelum_6_R_19	S27	C147	1139	MacSweeney	2009	Brain	24	C.7_D.7	visual	phonological.Manipulation	Controls	within group simple effect	36.36	-71.4	-19.62	34	-63	-19	2.7601	6.2465	4.1974	Reading-like task	C	adult	fMRI	Talairach
L19	Temporal_Mid_L_21	S27	C147	1140	MacSweeney	2009	Brain	24	C.7_D.7	visual	phonological.Manipulation	Controls	within group simple effect	-58.59	-37.42	-17.66	-61	-38	-7	2.7775	2.3755	5.4232	Reading-like task	C	adult	fMRI	Talairach
L94	Frontal_Inf_Oper_L_44	S27	C148	1141	MacSweeney	2009	Brain	24	C.7_D.7	visual	phonological.Manipulation	Dyslexics	within group simple effect	-40.4	5.66	32.95	-43	5	29	4.9748	3.6641	4.8013	Reading-like task	D	adult	fMRI	Talairach
L56	Occipital_Mid_L_19	S27	C148	1142	MacSweeney	2009	Brain	24	C.7_D.7	visual	phonological.Manipulation	Dyslexics	within group simple effect	-25.25	-77.37	20.95	-24	-82	27	5.0163	6.6551	4.6339	Reading-like task	D	adult	fMRI	Talairach
R53	Supp_motor_Area_R_0	S27	C148	1143	MacSweeney	2009	Brain	24	C.7_D.7	visual	phonological.Manipulation	Dyslexics	within group simple effect	0	8.75	54.87	3	12	55	3.6465	2.3157	2.7346	Reading-like task	D	adult	fMRI	Talairach
L45	Cerebelum_6_L_19	S27	C148	1144	MacSweeney	2009	Brain	24	C.7_D.7	visual	phonological.Manipulation	Dyslexics	within group simple effect	-33.33	-59.71	-27.29	-26	-63	-27	4.4801	3.1805	3.3017	Reading-like task	D	adult	fMRI	Talairach
R26	Cerebelum_6_R_19	S27	C148	1145	MacSweeney	2009	Brain	24	C.7_D.7	visual	phonological.Manipulation	Dyslexics	within group simple effect	36.36	-71.71	-12.49	34	-63	-19	2.7601	6.2465	4.1974	Reading-like task	D	adult	fMRI	Talairach
R83	Temporal_Inf_R_20	S28	C149	1146	Maurer	2011	NeuroImage	11	C.16_D.11	visual	Reading	CmorethanD	group by task	54	-30	-12	51	-37	-18	6.2858	7.6369	6.941	Reading-like task	C	children	fMRI	MNI
L86	Temporal_Mid_L_37	S28	C149	1147	Maurer	2011	NeuroImage	11	C.16_D.11	visual	Reading	CmorethanD	group by task	-60	-63	12	-58	-58	6	3.2042	5.4677	5.2182	Reading-like task	C	children	fMRI	MNI
L13	Temporal_Mid_L_22	S28	C149	1148	Maurer	2011	NeuroImage	11	C.16_D.11	visual	Reading	CmorethanD	group by task	-63	-27	-9	-61	-19	-5	3.0414	4.2262	5.1343	Reading-like task	C	children	fMRI	MNI
L89	SupraMarginal_L_40	S28	C150	1149	Maurer	2011	NeuroImage	11	C.16_D.11	visual	Reading	CmorethanD	group by task	-60	-54	39	-55	-47	35	4.8824	6.3411	3.247	Reading-like task	C	children	fMRI	MNI
L56	Occipital_Mid_L_19	S28	C150	1150	Maurer	2011	NeuroImage	11	C.16_D.11	visual	Reading	CmorethanD	group by task	-36	-87	30	-24	-82	27	5.0163	6.6551	4.6339	Reading-like task	C	children	fMRI	MNI
L56	Occipital_Mid_L_19	S28	C150	1151	Maurer	2011	NeuroImage	11	C.16_D.11	visual	Reading	CmorethanD	group by task	-27	-93	27	-24	-82	27	5.0163	6.6551	4.6339	Reading-like task	C	children	fMRI	MNI
L86	Temporal_Mid_L_37	S28	C150	1152	Maurer	2011	NeuroImage	11	C.16_D.11	visual	Reading	CmorethanD	group by task	-57	-69	15	-58	-58	6	3.2042	5.4677	5.2182	Reading-like task	C	children	fMRI	MNI
L23	Temporal_Inf_L_20	S28	C150	1153	Maurer	2011	NeuroImage	11	C.16_D.11	visual	Reading	CmorethanD	group by task	-42	-48	-12	-45	-49	-15	3.1542	4.1801	3.9993	Reading-like task	C	children	fMRI	MNI
L6	Temporal_Inf_L_37	S28	C150	1154	Maurer	2011	NeuroImage	11	C.16_D.11	visual	Reading	CmorethanD	group by task	-54	-63	-9	-50	-61	-9	3.113	3.1565	5.4656	Reading-like task	C	children	fMRI	MNI
L36	Occipital_Inf_L_19	S28	C150	1155	Maurer	2011	NeuroImage	11	C.16_D.11	visual	Reading	CmorethanD	group by task	-54	-75	0	-47	-75	-10	4.7891	3.9662	6.0362	Reading-like task	C	children	fMRI	MNI
R67	Frontal_Sup_R_9	S28	C150	1156	Maurer	2011	NeuroImage	11	C.16_D.11	visual	Reading	CmorethanD	group by task	21	45	42	18	43	42	5.5603	6.455	3.7417	Reading-like task	C	children	fMRI	MNI
R28	Supp_motor_Area_R_8	S28	C150	1157	Maurer	2011	NeuroImage	11	C.16_D.11	visual	Reading	CmorethanD	group by task	15	21	60	6	21	49	4.7636	4.0613	4.9802	Reading-like task	C	children	fMRI	MNI
R84	Frontal_Sup_R_6	S28	C150	1158	Maurer	2011	NeuroImage	11	C.16_D.11	visual	Reading	CmorethanD	group by task	15	12	63	19	8	64	6.2523	3.6631	5.1821	Reading-like task	C	children	fMRI	MNI
R27	Cingulum_Mid_R_32	S28	C150	1159	Maurer	2011	NeuroImage	11	C.16_D.11	visual	Reading	CmorethanD	group by task	18	24	45	14	17	43	4.1667	5.7759	2.9202	Reading-like task	C	children	fMRI	MNI
R30	Frontal_Inf_Oper_R_44	S28	C150	1160	Maurer	2011	NeuroImage	11	C.16_D.11	visual	Reading	CmorethanD	group by task	36	18	36	38	10	34	2.4863	5.0782	3.8964	Reading-like task	C	children	fMRI	MNI
L62	Calcarine_L_17	S28	C150	1161	Maurer	2011	NeuroImage	11	C.16_D.11	visual	Reading	CmorethanD	group by task	-24	-57	9	-15	-67	10	5.5015	10.0681	3.7639	Reading-like task	C	children	fMRI	MNI
L26	Cingulum_Ant_L_11	S28	C151	1162	Maurer	2011	NeuroImage	11	C.16_D.11	visual	Reading	DmorethanC	group by task	-6	36	6	-6	42	4	2.8752	5.933	9.7724	Reading-like task	D	children	fMRI	MNI
R94	Paracentral_Lobule_R_4	S28	C152	1163	Maurer	2011	NeuroImage	11	C.16_D.11	visual	Visual.perception	CmorethanD	group by task	3	-15	75	4	-29	73	1.7321	10.7819	5.1235	Non-reading-like task	C	children	fMRI	MNI
R94	Paracentral_Lobule_R_4	S28	C152	1164	Maurer	2011	NeuroImage	11	C.16_D.11	visual	Visual.perception	CmorethanD	group by task	6	-27	78	4	-29	73	1.7321	10.7819	5.1235	Non-reading-like task	C	children	fMRI	MNI
R94	Paracentral_Lobule_R_4	S28	C152	1165	Maurer	2011	NeuroImage	11	C.16_D.11	visual	Visual.perception	CmorethanD	group by task	3	-39	72	4	-29	73	1.7321	10.7819	5.1235	Non-reading-like task	C	children	fMRI	MNI
R23	Occipital_Mid_R_19	S28	C152	1166	Maurer	2011	NeuroImage	11	C.16_D.11	visual	Visual.perception	CmorethanD	group by task	33	-72	21	35	-70	24	4.9244	4.6488	4.4441	Non-reading-like task	C	children	fMRI	MNI
R24	Occipital_Sup_R_19	S28	C152	1167	Maurer	2011	NeuroImage	11	C.16_D.11	visual	Visual.perception	CmorethanD	group by task	33	-81	36	30	-83	29	5.0285	3.6839	6.4143	Non-reading-like task	C	children	fMRI	MNI
R91	Cerebelum_4_5_R_18	S28	C152	1168	Maurer	2011	NeuroImage	11	C.16_D.11	visual	Visual.perception	CmorethanD	group by task	6	-66	-6	10	-56	-15	4.4734	4.4721	7.6768	Non-reading-like task	C	children	fMRI	MNI
L59	Fusiform_L_20	S28	C153	1169	Maurer	2011	NeuroImage	11	C.16_D.11	visual	Visual.perception	DmorethanC	group by task	-36	-9	-27	-35	-8	-26	4.4347	5.4772	4.6904	Non-reading-like task	D	children	fMRI	MNI
R5	Temporal_Inf_R_36	S28	C153	1170	Maurer	2011	NeuroImage	11	C.16_D.11	visual	Visual.perception	DmorethanC	group by task	36	-3	-33	37	-1	-40	4.5826	2.5166	8.8882	Non-reading-like task	D	children	fMRI	MNI
R6	ParaHippocampal_R_28	S28	C153	1171	Maurer	2011	NeuroImage	11	C.16_D.11	visual	Visual.perception	DmorethanC	group by task	30	-12	-30	22	-4	-27	6.6081	6.8557	3	Non-reading-like task	D	children	fMRI	MNI
R44	Postcentral_R_3	S29	C154	1172	McCrory E.	2000	Journ.Cogn.Neurosci	23	C.8_D.6	auditory	Repetition	CmorethanD	group by task	44.44	-20.18	33.76	46	-18	38	3.994	5.2418	3	Non-reading-like task	C	adult	PET	Talairach
R40	Temporal_Sup_R_48	S29	C154	1173	McCrory E.	2000	Journ.Cogn.Neurosci	23	C.8_D.6	auditory	Repetition	CmorethanD	group by task	58.59	-12.87	10.2	56	-21	6	3.8464	3.6917	3.6388	Non-reading-like task	C	adult	PET	Talairach
L10	Cerebelum_8_L_0	S29	C154	1174	McCrory E.	2000	Journ.Cogn.Neurosci	23	C.8_D.6	auditory	Repetition	CmorethanD	group by task	-18.18	-42.83	-59.69	-16	-55	-46	3.3466	6.2743	9.1086	Non-reading-like task	C	adult	PET	Talairach
R64	NoRegion_18	S3	C16	86	Beneventi	2009	Inter.Journ.Neurosci	13	C.13_D.11	visual	Orthography	Controls	within group simple effect	33.33	-85.56	-26.4	31	-91	-18	4.1171	5.5331	3.9558	Reading-like task	C	children	fMRI	Talairach
R58	NoRegion_18	S3	C16	87	Beneventi	2009	Inter.Journ.Neurosci	13	C.13_D.11	visual	Orthography	Controls	within group simple effect	12.12	-95.44	-12.67	13	-96	-12	2.7999	4.3997	4.0708	Reading-like task	C	children	fMRI	Talairach
R78	Hippocampus_R_0	S3	C16	88	Beneventi	2009	Inter.Journ.Neurosci	13	C.13_D.11	visual	Orthography	Controls	within group simple effect	24.24	-27.64	-5.17	22	-26	-9	5.8888	5.8357	5.6026	Reading-like task	C	children	fMRI	Talairach
R73	Precentral_R_6	S3	C16	89	Beneventi	2009	Inter.Journ.Neurosci	13	C.13_D.11	visual	Orthography	Controls	within group simple effect	45.45	4.63	32.89	47	-1	34	2.3397	5.8857	4.4693	Reading-like task	C	children	fMRI	Talairach
L48	Supp_motor_Area_L_6	S3	C16	90	Beneventi	2009	Inter.Journ.Neurosci	13	C.13_D.11	visual	Orthography	Controls	within group simple effect	-3.03	9.57	59.27	-4	8	59	2.107	4.1378	4.6174	Reading-like task	C	children	fMRI	Talairach
R65	Insula_R_47	S3	C16	91	Beneventi	2009	Inter.Journ.Neurosci	13	C.13_D.11	visual	Orthography	Controls	within group simple effect	39.39	21.93	-5.88	34	21	-5	4.802	3.3993	4.2642	Reading-like task	C	children	fMRI	Talairach
R47	NoRegion_0	S3	C16	92	Beneventi	2009	Inter.Journ.Neurosci	13	C.13_D.11	visual	Orthography	Controls	within group simple effect	24.24	-25.79	21.49	14	-22	23	8.1086	5.4314	4.1062	Reading-like task	C	children	fMRI	Talairach
L50	Frontal_Inf_Orb_L_45	S3	C16	93	Beneventi	2009	Inter.Journ.Neurosci	13	C.13_D.11	visual	Orthography	Controls	within group simple effect	-45.45	50.19	-14.98	-45	42	-3	4.4083	5.9217	6.3289	Reading-like task	C	children	fMRI	Talairach
R95	Frontal_Mid_R_6	S3	C16	94	Beneventi	2009	Inter.Journ.Neurosci	13	C.13_D.11	visual	Orthography	Controls	within group simple effect	48.48	-5.87	58.46	34	-4	53	6.6226	4.3086	8.6942	Reading-like task	C	children	fMRI	Talairach
L42	Thalamus_L_0	S3	C16	95	Beneventi	2009	Inter.Journ.Neurosci	13	C.13_D.11	visual	Orthography	Controls	within group simple effect	-15.15	-6.64	9.44	-10	-17	8	5.4447	5.645	3.7491	Reading-like task	C	children	fMRI	Talairach
R56	Frontal_Inf_Tri_R_45	S3	C16	96	Beneventi	2009	Inter.Journ.Neurosci	13	C.13_D.11	visual	Orthography	Controls	within group simple effect	54.55	36.14	21.5	48	32	26	3.2787	4.4687	4.795	Reading-like task	C	children	fMRI	Talairach
R88	Cingulum_Post_R_26	S3	C16	97	Beneventi	2009	Inter.Journ.Neurosci	13	C.13_D.11	visual	Orthography	Controls	within group simple effect	0	-35.06	21	3	-41	19	2.7142	8.1915	6.892	Reading-like task	C	children	fMRI	Talairach
L22	Hippocampus_L_37	S3	C16	98	Beneventi	2009	Inter.Journ.Neurosci	13	C.13_D.11	visual	Orthography	Controls	within group simple effect	-21.21	-30.73	-5.35	-24	-28	-5	3.9279	4.097	2.4495	Reading-like task	C	children	fMRI	Talairach
R22	NoRegion_0	S3	C16	99	Beneventi	2009	Inter.Journ.Neurosci	13	C.13_D.11	visual	Orthography	Controls	within group simple effect	6.06	8.34	20.03	13	6	23	7.0048	4.1673	5.1251	Reading-like task	C	children	fMRI	Talairach
R5	Temporal_Inf_R_36	S3	C16	100	Beneventi	2009	Inter.Journ.Neurosci	13	C.13_D.11	visual	Orthography	Controls	within group simple effect	33.33	-0.92	-50.11	37	-1	-40	4.5826	2.5166	8.8882	Reading-like task	C	children	fMRI	Talairach
L43	Frontal_Inf_Tri_L_45	S3	C16	101	Beneventi	2009	Inter.Journ.Neurosci	13	C.13_D.11	visual	Orthography	Controls	within group simple effect	-51.52	29.5	30.94	-53	26	31	3.9043	6.37	3.078	Reading-like task	C	children	fMRI	Talairach
R47	NoRegion_0	S3	C16	102	Beneventi	2009	Inter.Journ.Neurosci	13	C.13_D.11	visual	Orthography	Controls	within group simple effect	9.09	-16.84	28.49	14	-22	23	8.1086	5.4314	4.1062	Reading-like task	C	children	fMRI	Talairach
L41	Thalamus_L_0	S3	C16	103	Beneventi	2009	Inter.Journ.Neurosci	13	C.13_D.11	visual	Orthography	Controls	within group simple effect	-18.18	-31.82	17.91	-14	-28	9	3.5314	4.3046	7.4562	Reading-like task	C	children	fMRI	Talairach
R63	Occipital_Inf_R_19	S3	C17	104	Beneventi	2009	Inter.Journ.Neurosci	13	C.13_D.11	visual	phonological.STM	Controls	within group simple effect	36.36	-95.6	-9.1	36	-85	-7	4.8976	5.383	2.3278	Reading-like task	C	children	fMRI	Talairach
L39	NoRegion_18	S3	C17	105	Beneventi	2009	Inter.Journ.Neurosci	13	C.13_D.11	visual	phonological.STM	Controls	within group simple effect	-36.36	-98.69	-9.28	-35	-91	-11	3.7506	5.3648	4.4045	Reading-like task	C	children	fMRI	Talairach
L38	Precentral_L_6	S3	C17	106	Beneventi	2009	Inter.Journ.Neurosci	13	C.13_D.11	visual	phonological.STM	Controls	within group simple effect	-42.42	-2.01	42.34	-41	-5	42	3.9337	6.549	3.4455	Reading-like task	C	children	fMRI	Talairach
L94	Frontal_Inf_Oper_L_44	S3	C17	107	Beneventi	2009	Inter.Journ.Neurosci	13	C.13_D.11	visual	phonological.STM	Controls	within group simple effect	-48.48	5.1	23.12	-43	5	29	4.9748	3.6641	4.8013	Reading-like task	C	children	fMRI	Talairach
R52	Supp_motor_Area_R_6	S3	C17	108	Beneventi	2009	Inter.Journ.Neurosci	13	C.13_D.11	visual	phonological.STM	Controls	within group simple effect	0	6.17	65.62	2	3	65	2.562	4.0317	2.9264	Reading-like task	C	children	fMRI	Talairach
R28	Supp_motor_Area_R_8	S3	C17	109	Beneventi	2009	Inter.Journ.Neurosci	13	C.13_D.11	visual	phonological.STM	Controls	within group simple effect	3.03	25.63	47.06	6	21	49	4.7636	4.0613	4.9802	Reading-like task	C	children	fMRI	Talairach
R57	Frontal_Inf_Tri_R_45	S3	C17	110	Beneventi	2009	Inter.Journ.Neurosci	13	C.13_D.11	visual	phonological.STM	Controls	within group simple effect	45.45	24.09	14.33	45	32	14	5.5823	4.272	4.4272	Reading-like task	C	children	fMRI	Talairach
R57	Frontal_Inf_Tri_R_45	S3	C17	111	Beneventi	2009	Inter.Journ.Neurosci	13	C.13_D.11	visual	phonological.STM	Controls	within group simple effect	42.42	24.09	14.33	45	32	14	5.5823	4.272	4.4272	Reading-like task	C	children	fMRI	Talairach
R51	Cerebelum_8_R_0	S3	C17	112	Beneventi	2009	Inter.Journ.Neurosci	13	C.13_D.11	visual	phonological.STM	Controls	within group simple effect	24.24	-65.32	-64.56	28	-62	-52	6.644	6.4918	9.7785	Reading-like task	C	children	fMRI	Talairach
R77	Parietal_Sup_R_7	S3	C17	113	Beneventi	2009	Inter.Journ.Neurosci	13	C.13_D.11	visual	phonological.STM	Controls	within group simple effect	33.33	-70.74	55.03	32	-62	55	6.1148	4.9802	4.0759	Reading-like task	C	children	fMRI	Talairach
R86	Parietal_Inf_R_40	S3	C17	114	Beneventi	2009	Inter.Journ.Neurosci	13	C.13_D.11	visual	phonological.STM	Controls	within group simple effect	42.42	-54.98	49.33	37	-45	43	4.8854	4.7675	6.8359	Reading-like task	C	children	fMRI	Talairach
R49	Frontal_Mid_R_10	S3	C17	115	Beneventi	2009	Inter.Journ.Neurosci	13	C.13_D.11	visual	phonological.STM	Controls	within group simple effect	36.36	61.62	6.52	37	52	4	6.4403	4.6286	3.9418	Reading-like task	C	children	fMRI	Talairach
R48	Frontal_Mid_Orb_R_47	S3	C17	116	Beneventi	2009	Inter.Journ.Neurosci	13	C.13_D.11	visual	phonological.STM	Controls	within group simple effect	36.36	53.28	-14.8	41	50	-11	7.0293	2.1998	5.2915	Reading-like task	C	children	fMRI	Talairach
R47	NoRegion_0	S3	C17	117	Beneventi	2009	Inter.Journ.Neurosci	13	C.13_D.11	visual	phonological.STM	Controls	within group simple effect	6.06	-29.04	24.59	14	-22	23	8.1086	5.4314	4.1062	Reading-like task	C	children	fMRI	Talairach
R32	Frontal_Mid_R_46	S3	C17	118	Beneventi	2009	Inter.Journ.Neurosci	13	C.13_D.11	visual	phonological.STM	Controls	within group simple effect	45.45	48.49	22.15	37	46	29	5.8407	6.6726	3.7007	Reading-like task	C	children	fMRI	Talairach
R35	Cerebelum_6_R_37	S3	C17	119	Beneventi	2009	Inter.Journ.Neurosci	13	C.13_D.11	visual	phonological.STM	Controls	within group simple effect	39.39	-41.7	-38.17	34	-50	-32	4.0208	4.9666	3.4448	Reading-like task	C	children	fMRI	Talairach
R83	Temporal_Inf_R_20	S3	C17	120	Beneventi	2009	Inter.Journ.Neurosci	13	C.13_D.11	visual	phonological.STM	Controls	within group simple effect	48.48	-36.45	-16.41	51	-37	-18	6.2858	7.6369	6.941	Reading-like task	C	children	fMRI	Talairach
R59	Occipital_Inf_R_18	S3	C18	122	Beneventi	2009	Inter.Journ.Neurosci	13	C.13_D.11	visual	Verbal.Serial.Rehearsal	Controls	within group simple effect	27.27	-89.88	1.79	23	-91	-2	5.1735	5.8517	4.5954	Reading-like task	C	children	fMRI	Talairach
R39	Frontal_Inf_Tri_R_48	S3	C18	123	Beneventi	2009	Inter.Journ.Neurosci	13	C.13_D.11	visual	Verbal.Serial.Rehearsal	Controls	within group simple effect	42.42	14.05	30.12	44	14	25	5.9614	5.3963	3.524	Reading-like task	C	children	fMRI	Talairach
R39	Frontal_Inf_Tri_R_48	S3	C18	124	Beneventi	2009	Inter.Journ.Neurosci	13	C.13_D.11	visual	Verbal.Serial.Rehearsal	Controls	within group simple effect	42.42	14.05	30.12	44	14	25	5.9614	5.3963	3.524	Reading-like task	C	children	fMRI	Talairach
R78	Hippocampus_R_0	S3	C18	125	Beneventi	2009	Inter.Journ.Neurosci	13	C.13_D.11	visual	Verbal.Serial.Rehearsal	Controls	within group simple effect	24.24	-30.58	-8.92	22	-26	-9	5.8888	5.8357	5.6026	Reading-like task	C	children	fMRI	Talairach
L22	Hippocampus_L_37	S3	C18	126	Beneventi	2009	Inter.Journ.Neurosci	13	C.13_D.11	visual	Verbal.Serial.Rehearsal	Controls	within group simple effect	-21.21	-30.73	-5.35	-24	-28	-5	3.9279	4.097	2.4495	Reading-like task	C	children	fMRI	Talairach
L67	Frontal_Sup_Medial_L_32	S3	C18	127	Beneventi	2009	Inter.Journ.Neurosci	13	C.13_D.11	visual	Verbal.Serial.Rehearsal	Controls	within group simple effect	-6.06	28.88	43.97	-7	26	39	3.8117	7.6013	4.1903	Reading-like task	C	children	fMRI	Talairach
R52	Supp_motor_Area_R_6	S3	C18	128	Beneventi	2009	Inter.Journ.Neurosci	13	C.13_D.11	visual	Verbal.Serial.Rehearsal	Controls	within group simple effect	0	6.17	65.62	2	3	65	2.562	4.0317	2.9264	Reading-like task	C	children	fMRI	Talairach
L94	Frontal_Inf_Oper_L_44	S3	C18	129	Beneventi	2009	Inter.Journ.Neurosci	13	C.13_D.11	visual	Verbal.Serial.Rehearsal	Controls	within group simple effect	-45.45	4.94	26.38	-43	5	29	4.9748	3.6641	4.8013	Reading-like task	C	children	fMRI	Talairach
L37	Precentral_L_6	S3	C18	130	Beneventi	2009	Inter.Journ.Neurosci	13	C.13_D.11	visual	Verbal.Serial.Rehearsal	Controls	within group simple effect	-51.52	-5.41	48.69	-50	-5	50	2.645	5.6879	2.7447	Reading-like task	C	children	fMRI	Talairach
R48	Frontal_Mid_Orb_R_47	S3	C18	131	Beneventi	2009	Inter.Journ.Neurosci	13	C.13_D.11	visual	Verbal.Serial.Rehearsal	Controls	within group simple effect	39.39	50.35	-18.54	41	50	-11	7.0293	2.1998	5.2915	Reading-like task	C	children	fMRI	Talairach
R73	Precentral_R_6	S3	C18	132	Beneventi	2009	Inter.Journ.Neurosci	13	C.13_D.11	visual	Verbal.Serial.Rehearsal	Controls	within group simple effect	45.45	-1.86	39.08	47	-1	34	2.3397	5.8857	4.4693	Reading-like task	C	children	fMRI	Talairach
L39	NoRegion_18	S3	C19	133	Beneventi	2009	Inter.Journ.Neurosci	13	C.13_D.11	visual	Verbal.Serial.Rehearsal	Controls	group by task	-42.42	-89.57	-5.18	-35	-91	-11	3.7506	5.3648	4.4045	Reading-like task	C	children	fMRI	Talairach
L39	NoRegion_18	S3	C19	134	Beneventi	2009	Inter.Journ.Neurosci	13	C.13_D.11	visual	Verbal.Serial.Rehearsal	Controls	group by task	-30.3	-95.29	-16.24	-35	-91	-11	3.7506	5.3648	4.4045	Reading-like task	C	children	fMRI	Talairach
R95	Frontal_Mid_R_6	S3	C19	135	Beneventi	2009	Inter.Journ.Neurosci	13	C.13_D.11	visual	Verbal.Serial.Rehearsal	Controls	group by task	33.33	-8.5	48.52	34	-4	53	6.6226	4.3086	8.6942	Reading-like task	C	children	fMRI	Talairach
R39	Frontal_Inf_Tri_R_48	S3	C19	136	Beneventi	2009	Inter.Journ.Neurosci	13	C.13_D.11	visual	Verbal.Serial.Rehearsal	Controls	group by task	54.55	4.79	29.64	44	14	25	5.9614	5.3963	3.524	Reading-like task	C	children	fMRI	Talairach
R77	Parietal_Sup_R_7	S3	C19	137	Beneventi	2009	Inter.Journ.Neurosci	13	C.13_D.11	visual	Verbal.Serial.Rehearsal	Controls	group by task	30.3	-58.54	58.94	32	-62	55	6.1148	4.9802	4.0759	Reading-like task	C	children	fMRI	Talairach
L92	Parietal_Inf_L_7	S3	C19	138	Beneventi	2009	Inter.Journ.Neurosci	13	C.13_D.11	visual	Verbal.Serial.Rehearsal	Controls	group by task	-27.27	-58.69	62.2	-35	-59	53	5.2293	7.3069	5.1187	Reading-like task	C	children	fMRI	Talairach
L67	Frontal_Sup_Medial_L_32	S3	C19	139	Beneventi	2009	Inter.Journ.Neurosci	13	C.13_D.11	visual	Verbal.Serial.Rehearsal	Controls	group by task	-6.06	25.79	43.8	-7	26	39	3.8117	7.6013	4.1903	Reading-like task	C	children	fMRI	Talairach
R27	Cingulum_Mid_R_32	S3	C19	140	Beneventi	2009	Inter.Journ.Neurosci	13	C.13_D.11	visual	Verbal.Serial.Rehearsal	Controls	group by task	12.12	22.7	43.64	14	17	43	4.1667	5.7759	2.9202	Reading-like task	C	children	fMRI	Talairach
L64	Precentral_L_4	S3	C19	141	Beneventi	2009	Inter.Journ.Neurosci	13	C.13_D.11	visual	Verbal.Serial.Rehearsal	Controls	group by task	-57.58	1.23	39.24	-59	0	31	2.9729	5.1437	4.9116	Reading-like task	C	children	fMRI	Talairach
R23	Occipital_Mid_R_19	S3	C19	142	Beneventi	2009	Inter.Journ.Neurosci	13	C.13_D.11	visual	Verbal.Serial.Rehearsal	Controls	group by task	27.27	-69.19	22.47	35	-70	24	4.9244	4.6488	4.4441	Reading-like task	C	children	fMRI	Talairach
R26	Cerebelum_6_R_19	S3	C19	143	Beneventi	2009	Inter.Journ.Neurosci	13	C.13_D.11	visual	Verbal.Serial.Rehearsal	Controls	group by task	33.33	-64.25	-18.02	34	-63	-19	2.7601	6.2465	4.1974	Reading-like task	C	children	fMRI	Talairach
R72	Precentral_R_6	S3	C19	144	Beneventi	2009	Inter.Journ.Neurosci	13	C.13_D.11	visual	Verbal.Serial.Rehearsal	Controls	group by task	54.55	7.26	42.83	57	-5	46	2.5226	5.4244	2.1794	Reading-like task	C	children	fMRI	Talairach
L8	Rolandic_Oper_L_48	S3	C20	145	Beneventi	2009	Inter.Journ.Neurosci	13	C.13_D.11	visual	phonological.STM	CmorethanD	group by task	-57.58	2.32	16.45	-54	0	12	3.1107	2.9814	5.5179	Reading-like task	C	children	fMRI	Talairach
R19	Frontal_Sup_Medial_R_10	S3	C20	146	Beneventi	2009	Inter.Journ.Neurosci	13	C.13_D.11	visual	phonological.STM	CmorethanD	group by task	21.21	51.74	19.05	12	59	21	4.5591	4.432	5.0409	Reading-like task	C	children	fMRI	Talairach
R19	Frontal_Sup_Medial_R_10	S3	C20	147	Beneventi	2009	Inter.Journ.Neurosci	13	C.13_D.11	visual	phonological.STM	CmorethanD	group by task	12.12	57.91	19.38	12	59	21	4.5591	4.432	5.0409	Reading-like task	C	children	fMRI	Talairach
R10	Lingual_R_18	S3	C21	148	Beneventi	2009	Inter.Journ.Neurosci	13	C.13_D.11	visual	Verbal.Serial.Rehearsal	CmorethanD	group by task	15.15	-64.86	-3.75	13	-75	-2	3.668	5.9308	3.2287	Reading-like task	C	children	fMRI	Talairach
R77	Parietal_Sup_R_7	S3	C21	149	Beneventi	2009	Inter.Journ.Neurosci	13	C.13_D.11	visual	Verbal.Serial.Rehearsal	CmorethanD	group by task	27.27	-61.78	62.04	32	-62	55	6.1148	4.9802	4.0759	Reading-like task	C	children	fMRI	Talairach
R8	NoRegion_27	S3	C21	150	Beneventi	2009	Inter.Journ.Neurosci	13	C.13_D.11	visual	Verbal.Serial.Rehearsal	CmorethanD	group by task	6.06	-33.67	-9.1	7	-31	-6	5.728	7.5498	4.4668	Reading-like task	C	children	fMRI	Talairach
R59	Occipital_Inf_R_18	S3	C22	151	Beneventi	2009	Inter.Journ.Neurosci	13	C.13_D.11	visual	Orthography	Dyslexics	within group simple effect	24.24	-86.95	5.21	23	-91	-2	5.1735	5.8517	4.5954	Reading-like task	D	children	fMRI	Talairach
R63	Occipital_Inf_R_19	S3	C22	152	Beneventi	2009	Inter.Journ.Neurosci	13	C.13_D.11	visual	Orthography	Dyslexics	within group simple effect	30.3	-86.18	-12.13	36	-85	-7	4.8976	5.383	2.3278	Reading-like task	D	children	fMRI	Talairach
L81	Cingulum_Mid_L_23	S3	C22	153	Beneventi	2009	Inter.Journ.Neurosci	13	C.13_D.11	visual	Orthography	Dyslexics	within group simple effect	-3.03	-19.92	28.33	-5	-19	33	3.3274	5.6805	4.6291	Reading-like task	D	children	fMRI	Talairach
R47	NoRegion_0	S3	C22	154	Beneventi	2009	Inter.Journ.Neurosci	13	C.13_D.11	visual	Orthography	Dyslexics	within group simple effect	9.09	-16.53	21.98	14	-22	23	8.1086	5.4314	4.1062	Reading-like task	D	children	fMRI	Talairach
L94	Frontal_Inf_Oper_L_44	S3	C22	155	Beneventi	2009	Inter.Journ.Neurosci	13	C.13_D.11	visual	Orthography	Dyslexics	within group simple effect	-36.36	5.1	23.12	-43	5	29	4.9748	3.6641	4.8013	Reading-like task	D	children	fMRI	Talairach
L51	Frontal_Inf_Orb_L_47	S3	C22	156	Beneventi	2009	Inter.Journ.Neurosci	13	C.13_D.11	visual	Orthography	Dyslexics	within group simple effect	-33.33	25.17	-9.27	-33	27	-3	6.745	4.4401	3.2558	Reading-like task	D	children	fMRI	Talairach
L88	Occipital_Sup_L_7	S3	C22	157	Beneventi	2009	Inter.Journ.Neurosci	13	C.13_D.11	visual	Orthography	Dyslexics	within group simple effect	-27.27	-70.43	48.52	-25	-70	40	6.3254	3.939	6.1891	Reading-like task	D	children	fMRI	Talairach
L88	Occipital_Sup_L_7	S3	C22	158	Beneventi	2009	Inter.Journ.Neurosci	13	C.13_D.11	visual	Orthography	Dyslexics	within group simple effect	-30.3	-69.65	32.24	-25	-70	40	6.3254	3.939	6.1891	Reading-like task	D	children	fMRI	Talairach
L22	Hippocampus_L_37	S3	C22	159	Beneventi	2009	Inter.Journ.Neurosci	13	C.13_D.11	visual	Orthography	Dyslexics	within group simple effect	-18.18	-30.58	-8.92	-24	-28	-5	3.9279	4.097	2.4495	Reading-like task	D	children	fMRI	Talairach
L22	Hippocampus_L_37	S3	C22	160	Beneventi	2009	Inter.Journ.Neurosci	13	C.13_D.11	visual	Orthography	Dyslexics	within group simple effect	-30.3	-30.73	-5.35	-24	-28	-5	3.9279	4.097	2.4495	Reading-like task	D	children	fMRI	Talairach
R34	Occipital_Sup_R_7	S3	C22	161	Beneventi	2009	Inter.Journ.Neurosci	13	C.13_D.11	visual	Orthography	Dyslexics	within group simple effect	33.33	-63.94	42.33	31	-64	40	5.1796	4.9493	2.4044	Reading-like task	D	children	fMRI	Talairach
L30	Parietal_Inf_L_40	S3	C22	163	Beneventi	2009	Inter.Journ.Neurosci	13	C.13_D.11	visual	Orthography	Dyslexics	within group simple effect	-48.48	-45.41	43.31	-43	-40	46	6.8841	4.3466	3.5089	Reading-like task	D	children	fMRI	Talairach
L57	Frontal_Inf_Oper_L_44	S3	C22	164	Beneventi	2009	Inter.Journ.Neurosci	13	C.13_D.11	visual	Orthography	Dyslexics	within group simple effect	-60.61	14.98	10.59	-56	15	12	3.0056	4.1369	4.7609	Reading-like task	D	children	fMRI	Talairach
L49	Frontal_Mid_L_45	S3	C22	165	Beneventi	2009	Inter.Journ.Neurosci	13	C.13_D.11	visual	Orthography	Dyslexics	within group simple effect	-42.42	42.93	8.8	-39	47	15	4.9785	4.6426	4.1036	Reading-like task	D	children	fMRI	Talairach
R31	NoRegion_46	S3	C22	167	Beneventi	2009	Inter.Journ.Neurosci	13	C.13_D.11	visual	Orthography	Dyslexics	within group simple effect	36.36	42.47	18.57	31	40	20	5.5187	4.1486	3.1269	Reading-like task	D	children	fMRI	Talairach
R31	NoRegion_46	S3	C22	168	Beneventi	2009	Inter.Journ.Neurosci	13	C.13_D.11	visual	Orthography	Dyslexics	within group simple effect	36.36	33.2	18.08	31	40	20	5.5187	4.1486	3.1269	Reading-like task	D	children	fMRI	Talairach
R39	Frontal_Inf_Tri_R_48	S3	C22	169	Beneventi	2009	Inter.Journ.Neurosci	13	C.13_D.11	visual	Orthography	Dyslexics	within group simple effect	39.39	8.18	23.29	44	14	25	5.9614	5.3963	3.524	Reading-like task	D	children	fMRI	Talairach
R39	Frontal_Inf_Tri_R_48	S3	C22	170	Beneventi	2009	Inter.Journ.Neurosci	13	C.13_D.11	visual	Orthography	Dyslexics	within group simple effect	48.48	14.52	20.35	44	14	25	5.9614	5.3963	3.524	Reading-like task	D	children	fMRI	Talairach
L19	Temporal_Mid_L_21	S3	C22	171	Beneventi	2009	Inter.Journ.Neurosci	13	C.13_D.11	visual	Orthography	Dyslexics	within group simple effect	-60.61	-36.91	-5.71	-61	-38	-7	2.7775	2.3755	5.4232	Reading-like task	D	children	fMRI	Talairach
R66	Frontal_Inf_Orb_R_47	S3	C22	172	Beneventi	2009	Inter.Journ.Neurosci	13	C.13_D.11	visual	Orthography	Dyslexics	within group simple effect	30.3	28.11	-5.53	34	34	-5	6.5099	5.4152	4.4721	Reading-like task	D	children	fMRI	Talairach
R89	Temporal_Pole_Sup_R_38	S3	C22	173	Beneventi	2009	Inter.Journ.Neurosci	13	C.13_D.11	visual	Orthography	Dyslexics	within group simple effect	48.48	22.24	-13.02	49	19	-14	4.9486	3.0569	5.6382	Reading-like task	D	children	fMRI	Talairach
L66	Supp_motor_Area_L_6	S3	C23	174	Beneventi	2009	Inter.Journ.Neurosci	13	C.13_D.11	visual	phonological.STM	Dyslexics	within group simple effect	-12.12	16.21	49.83	-9	20	53	5.5934	4.1861	4.758	Reading-like task	D	children	fMRI	Talairach
R28	Supp_motor_Area_R_8	S3	C23	175	Beneventi	2009	Inter.Journ.Neurosci	13	C.13_D.11	visual	phonological.STM	Dyslexics	within group simple effect	3.03	25.17	56.83	6	21	49	4.7636	4.0613	4.9802	Reading-like task	D	children	fMRI	Talairach
R89	Temporal_Pole_Sup_R_38	S3	C23	176	Beneventi	2009	Inter.Journ.Neurosci	13	C.13_D.11	visual	phonological.STM	Dyslexics	within group simple effect	45.45	16.06	-13.37	49	19	-14	4.9486	3.0569	5.6382	Reading-like task	D	children	fMRI	Talairach
R66	Frontal_Inf_Orb_R_47	S3	C23	177	Beneventi	2009	Inter.Journ.Neurosci	13	C.13_D.11	visual	phonological.STM	Dyslexics	within group simple effect	39.39	31.51	-12.48	34	34	-5	6.5099	5.4152	4.4721	Reading-like task	D	children	fMRI	Talairach
L76	Parietal_Inf_L_40	S3	C23	178	Beneventi	2009	Inter.Journ.Neurosci	13	C.13_D.11	visual	phonological.STM	Dyslexics	within group simple effect	-30.3	-51.58	42.98	-36	-52	39	4.9344	5.4064	3.315	Reading-like task	D	children	fMRI	Talairach
L92	Parietal_Inf_L_7	S3	C23	179	Beneventi	2009	Inter.Journ.Neurosci	13	C.13_D.11	visual	phonological.STM	Dyslexics	within group simple effect	-39.39	-58.54	58.94	-35	-59	53	5.2293	7.3069	5.1187	Reading-like task	D	children	fMRI	Talairach
R77	Parietal_Sup_R_7	S3	C23	180	Beneventi	2009	Inter.Journ.Neurosci	13	C.13_D.11	visual	phonological.STM	Dyslexics	within group simple effect	36.36	-58.23	52.43	32	-62	55	6.1148	4.9802	4.0759	Reading-like task	D	children	fMRI	Talairach
R77	Parietal_Sup_R_7	S3	C23	181	Beneventi	2009	Inter.Journ.Neurosci	13	C.13_D.11	visual	phonological.STM	Dyslexics	within group simple effect	33.33	-67.49	51.94	32	-62	55	6.1148	4.9802	4.0759	Reading-like task	D	children	fMRI	Talairach
R4	Cerebelum_6_R_18	S3	C23	182	Beneventi	2009	Inter.Journ.Neurosci	13	C.13_D.11	visual	phonological.STM	Dyslexics	within group simple effect	27.27	-67.02	-25.33	22	-71	-21	4.0999	6.0474	4.9473	Reading-like task	D	children	fMRI	Talairach
R87	Occipital_Inf_R_19	S3	C23	183	Beneventi	2009	Inter.Journ.Neurosci	13	C.13_D.11	visual	phonological.STM	Dyslexics	within group simple effect	48.48	-67.33	-18.2	48	-69	-12	3.1552	4.9621	3.7491	Reading-like task	D	children	fMRI	Talairach
L94	Frontal_Inf_Oper_L_44	S3	C23	184	Beneventi	2009	Inter.Journ.Neurosci	13	C.13_D.11	visual	phonological.STM	Dyslexics	within group simple effect	-39.39	10.96	29.96	-43	5	29	4.9748	3.6641	4.8013	Reading-like task	D	children	fMRI	Talairach
L37	Precentral_L_6	S3	C23	185	Beneventi	2009	Inter.Journ.Neurosci	13	C.13_D.11	visual	phonological.STM	Dyslexics	within group simple effect	-45.45	0.77	49.01	-50	-5	50	2.645	5.6879	2.7447	Reading-like task	D	children	fMRI	Talairach
R68	Cingulum_Mid_R_32	S3	C23	186	Beneventi	2009	Inter.Journ.Neurosci	13	C.13_D.11	visual	phonological.STM	Dyslexics	within group simple effect	9.09	29.34	34.2	10	26	33	5.9466	4.8189	4.5008	Reading-like task	D	children	fMRI	Talairach
R63	Occipital_Inf_R_19	S3	C23	187	Beneventi	2009	Inter.Journ.Neurosci	13	C.13_D.11	visual	phonological.STM	Dyslexics	within group simple effect	36.36	-89.42	-8.74	36	-85	-7	4.8976	5.383	2.3278	Reading-like task	D	children	fMRI	Talairach
R58	NoRegion_18	S3	C23	188	Beneventi	2009	Inter.Journ.Neurosci	13	C.13_D.11	visual	phonological.STM	Dyslexics	within group simple effect	12.12	-95.75	-5.54	13	-96	-12	2.7999	4.3997	4.0708	Reading-like task	D	children	fMRI	Talairach
R39	Frontal_Inf_Tri_R_48	S3	C23	189	Beneventi	2009	Inter.Journ.Neurosci	13	C.13_D.11	visual	phonological.STM	Dyslexics	within group simple effect	45.45	14.05	30.12	44	14	25	5.9614	5.3963	3.524	Reading-like task	D	children	fMRI	Talairach
L70	Temporal_Pole_Sup_L_38	S3	C23	190	Beneventi	2009	Inter.Journ.Neurosci	13	C.13_D.11	visual	phonological.STM	Dyslexics	within group simple effect	-45.45	19.15	-13.2	-40	23	-19	4.3875	5.9255	4.5765	Reading-like task	D	children	fMRI	Talairach
L54	NoRegion_0	S3	C23	191	Beneventi	2009	Inter.Journ.Neurosci	13	C.13_D.11	visual	phonological.STM	Dyslexics	within group simple effect	-51.52	15.6	-2.67	-47	14	-4	4.6787	5.7648	3.9611	Reading-like task	D	children	fMRI	Talairach
L39	NoRegion_18	S3	C23	192	Beneventi	2009	Inter.Journ.Neurosci	13	C.13_D.11	visual	phonological.STM	Dyslexics	within group simple effect	-36.36	-95.6	-9.1	-35	-91	-11	3.7506	5.3648	4.4045	Reading-like task	D	children	fMRI	Talairach
L83	Calcarine_L_17	S3	C23	193	Beneventi	2009	Inter.Journ.Neurosci	13	C.13_D.11	visual	phonological.STM	Dyslexics	within group simple effect	-12.12	-105.02	-6.07	-11	-99	-1	3.8337	5.5343	5.0475	Reading-like task	D	children	fMRI	Talairach
L84	Lingual_L_18	S3	C24	194	Beneventi	2009	Inter.Journ.Neurosci	13	C.13_D.11	visual	Verbal.Serial.Rehearsal	Dyslexics	within group simple effect	-18.18	-95.13	-19.8	-20	-88	-12	5.0358	5.8525	5.1329	Reading-like task	D	children	fMRI	Talairach
R90	Occipital_Mid_R_18	S3	C24	195	Beneventi	2009	Inter.Journ.Neurosci	13	C.13_D.11	visual	Verbal.Serial.Rehearsal	Dyslexics	within group simple effect	36.36	-84.17	11.88	38	-85	10	4.0036	4.2762	5.1195	Reading-like task	D	children	fMRI	Talairach
L54	NoRegion_0	S3	C24	196	Beneventi	2009	Inter.Journ.Neurosci	13	C.13_D.11	visual	Verbal.Serial.Rehearsal	Dyslexics	within group simple effect	-48.48	18.84	-6.06	-47	14	-4	4.6787	5.7648	3.9611	Reading-like task	D	children	fMRI	Talairach
L57	Frontal_Inf_Oper_L_44	S3	C24	197	Beneventi	2009	Inter.Journ.Neurosci	13	C.13_D.11	visual	Verbal.Serial.Rehearsal	Dyslexics	within group simple effect	-60.61	14.83	13.84	-56	15	12	3.0056	4.1369	4.7609	Reading-like task	D	children	fMRI	Talairach
R77	Parietal_Sup_R_7	S3	C24	198	Beneventi	2009	Inter.Journ.Neurosci	13	C.13_D.11	visual	Verbal.Serial.Rehearsal	Dyslexics	within group simple effect	33.33	-55.14	52.59	32	-62	55	6.1148	4.9802	4.0759	Reading-like task	D	children	fMRI	Talairach
R71	Parietal_Inf_R_2	S3	C24	199	Beneventi	2009	Inter.Journ.Neurosci	13	C.13_D.11	visual	Verbal.Serial.Rehearsal	Dyslexics	within group simple effect	48.48	-36.45	50.31	50	-35	48	2.7469	4.2711	4.397	Reading-like task	D	children	fMRI	Talairach
L94	Frontal_Inf_Oper_L_44	S3	C24	200	Beneventi	2009	Inter.Journ.Neurosci	13	C.13_D.11	visual	Verbal.Serial.Rehearsal	Dyslexics	within group simple effect	-39.39	7.87	29.8	-43	5	29	4.9748	3.6641	4.8013	Reading-like task	D	children	fMRI	Talairach
L38	Precentral_L_6	S3	C24	201	Beneventi	2009	Inter.Journ.Neurosci	13	C.13_D.11	visual	Verbal.Serial.Rehearsal	Dyslexics	within group simple effect	-45.45	-5.25	45.43	-41	-5	42	3.9337	6.549	3.4455	Reading-like task	D	children	fMRI	Talairach
R89	Temporal_Pole_Sup_R_38	S3	C24	202	Beneventi	2009	Inter.Journ.Neurosci	13	C.13_D.11	visual	Verbal.Serial.Rehearsal	Dyslexics	within group simple effect	51.52	25.17	-9.27	49	19	-14	4.9486	3.0569	5.6382	Reading-like task	D	children	fMRI	Talairach
L66	Supp_motor_Area_L_6	S3	C24	203	Beneventi	2009	Inter.Journ.Neurosci	13	C.13_D.11	visual	Verbal.Serial.Rehearsal	Dyslexics	within group simple effect	-3.03	16.06	53.08	-9	20	53	5.5934	4.1861	4.758	Reading-like task	D	children	fMRI	Talairach
R27	Cingulum_Mid_R_32	S3	C24	204	Beneventi	2009	Inter.Journ.Neurosci	13	C.13_D.11	visual	Verbal.Serial.Rehearsal	Dyslexics	within group simple effect	15.15	13.43	43.15	14	17	43	4.1667	5.7759	2.9202	Reading-like task	D	children	fMRI	Talairach
R47	NoRegion_0	S3	C24	205	Beneventi	2009	Inter.Journ.Neurosci	13	C.13_D.11	visual	Verbal.Serial.Rehearsal	Dyslexics	within group simple effect	6.06	-26.1	28.01	14	-22	23	8.1086	5.4314	4.1062	Reading-like task	D	children	fMRI	Talairach
R84	Frontal_Sup_R_6	S3	C24	206	Beneventi	2009	Inter.Journ.Neurosci	13	C.13_D.11	visual	Verbal.Serial.Rehearsal	Dyslexics	within group simple effect	30.3	9.26	65.78	19	8	64	6.2523	3.6631	5.1821	Reading-like task	D	children	fMRI	Talairach
R39	Frontal_Inf_Tri_R_48	S3	C24	207	Beneventi	2009	Inter.Journ.Neurosci	13	C.13_D.11	visual	Verbal.Serial.Rehearsal	Dyslexics	within group simple effect	42.42	11.12	26.71	44	14	25	5.9614	5.3963	3.524	Reading-like task	D	children	fMRI	Talairach
R29	Frontal_Inf_Oper_R_44	S3	C24	208	Beneventi	2009	Inter.Journ.Neurosci	13	C.13_D.11	visual	Verbal.Serial.Rehearsal	Dyslexics	within group simple effect	51.52	13.74	36.64	51	14	37	2.5036	4.3732	1.8516	Reading-like task	D	children	fMRI	Talairach
L42	Thalamus_L_0	S3	C24	209	Beneventi	2009	Inter.Journ.Neurosci	13	C.13_D.11	visual	Verbal.Serial.Rehearsal	Dyslexics	within group simple effect	-3.03	-22.09	8.63	-10	-17	8	5.4447	5.645	3.7491	Reading-like task	D	children	fMRI	Talairach
R49	Frontal_Mid_R_10	S3	C24	210	Beneventi	2009	Inter.Journ.Neurosci	13	C.13_D.11	visual	Verbal.Serial.Rehearsal	Dyslexics	within group simple effect	42.42	49.42	2.61	37	52	4	6.4403	4.6286	3.9418	Reading-like task	D	children	fMRI	Talairach
R78	Hippocampus_R_0	S3	C24	211	Beneventi	2009	Inter.Journ.Neurosci	13	C.13_D.11	visual	Verbal.Serial.Rehearsal	Dyslexics	within group simple effect	24.24	-30.73	-5.35	22	-26	-9	5.8888	5.8357	5.6026	Reading-like task	D	children	fMRI	Talairach
R47	NoRegion_0	S3	C24	212	Beneventi	2009	Inter.Journ.Neurosci	13	C.13_D.11	visual	Verbal.Serial.Rehearsal	Dyslexics	within group simple effect	24.24	-28.57	14.82	14	-22	23	8.1086	5.4314	4.1062	Reading-like task	D	children	fMRI	Talairach
R69	Cerebelum_Crus1_R_0	S3	C25	214	Beneventi	2009	Inter.Journ.Neurosci	13	C.13_D.11	visual	Verbal.Serial.Rehearsal	Dyslexics	group by task	15.15	-85.71	-22.83	10	-83	-25	5.9372	2.3452	6.7268	Reading-like task	D	children	fMRI	Talairach
L84	Lingual_L_18	S3	C25	215	Beneventi	2009	Inter.Journ.Neurosci	13	C.13_D.11	visual	Verbal.Serial.Rehearsal	Dyslexics	group by task	-12.12	-79.84	-15.34	-20	-88	-12	5.0358	5.8525	5.1329	Reading-like task	D	children	fMRI	Talairach
L54	NoRegion_0	S3	C25	216	Beneventi	2009	Inter.Journ.Neurosci	13	C.13_D.11	visual	Verbal.Serial.Rehearsal	Dyslexics	group by task	-48.48	15.75	-6.24	-47	14	-4	4.6787	5.7648	3.9611	Reading-like task	D	children	fMRI	Talairach
L40	Occipital_Mid_L_18	S3	C25	217	Beneventi	2009	Inter.Journ.Neurosci	13	C.13_D.11	visual	Verbal.Serial.Rehearsal	Dyslexics	group by task	-30.3	-92.66	-5.36	-29	-93	1	2.7103	4.4598	5.9736	Reading-like task	D	children	fMRI	Talairach
L92	Parietal_Inf_L_7	S3	C25	218	Beneventi	2009	Inter.Journ.Neurosci	13	C.13_D.11	visual	Verbal.Serial.Rehearsal	Dyslexics	group by task	-30.3	-64.71	58.62	-35	-59	53	5.2293	7.3069	5.1187	Reading-like task	D	children	fMRI	Talairach
R25	Cerebelum_Crus1_R_0	S3	C25	219	Beneventi	2009	Inter.Journ.Neurosci	13	C.13_D.11	visual	Verbal.Serial.Rehearsal	Dyslexics	group by task	36.36	-66.72	-32.46	39	-68	-30	3.2318	5.1099	4.6218	Reading-like task	D	children	fMRI	Talairach
L23	Temporal_Inf_L_20	S30	C155	1175	McCrory E.	2005	Brain	20	C.10_D.8	visual	Picture.Naming	Controls	within group simple effect	-46	-52	-16	-45	-49	-15	3.1542	4.1801	3.9993	Reading-like task	C	adult	PET	MNI
L23	Temporal_Inf_L_20	S30	C156	1176	McCrory E.	2005	Brain	20	C.10_D.8	visual	Picture.Naming	Dyslexics	within group simple effect	-46	-52	-16	-45	-49	-15	3.1542	4.1801	3.9993	Reading-like task	D	adult	PET	MNI
L23	Temporal_Inf_L_20	S30	C157	1177	McCrory E.	2005	Brain	20	C.10_D.8	visual	Reading	Controls	within group simple effect	-48	-54	-16	-45	-49	-15	3.1542	4.1801	3.9993	Reading-like task	C	adult	PET	MNI
L23	Temporal_Inf_L_20	S30	C158	1178	McCrory E.	2005	Brain	20	C.10_D.8	visual	Reading	CmorethanD	group by task	-46	-52	-16	-45	-49	-15	3.1542	4.1801	3.9993	Reading-like task	C	adult	PET	MNI
L23	Temporal_Inf_L_20	S30	C159	1179	McCrory E.	2005	Brain	20	C.10_D.8	visual	Picture.Naming	CmorethanD	group by task	-48	-54	-16	-45	-49	-15	3.1542	4.1801	3.9993	Reading-like task	C	adult	PET	MNI
R35	Cerebelum_6_R_37	S31	C160	1180	Menghini	2006	Neuroimage	42	C.14_D.14	motor	motor	Controls	within group simple effect	36.36	-52.3	-31.63	34	-50	-32	4.0208	4.9666	3.4448	Non-reading-like task	C	adult	fMRI	Talairach
L45	Cerebelum_6_L_19	S31	C160	1181	Menghini	2006	Neuroimage	42	C.14_D.14	motor	motor	Controls	within group simple effect	-28.28	-63.99	-23.96	-26	-63	-27	4.4801	3.1805	3.3017	Non-reading-like task	C	adult	fMRI	Talairach
L80	NoRegion_0	S31	C160	1182	Menghini	2006	Neuroimage	42	C.14_D.14	motor	motor	Controls	within group simple effect	-24.24	3.76	7.82	-20	-3	14	4.0632	5.1801	6.52	Non-reading-like task	C	adult	fMRI	Talairach
L16	Supp_motor_Area_L_6	S31	C160	1183	Menghini	2006	Neuroimage	42	C.14_D.14	motor	motor	Controls	within group simple effect	-4.04	-3.71	56.39	-5	-4	62	3.1929	3.3208	4.5552	Non-reading-like task	C	adult	fMRI	Talairach
R95	Frontal_Mid_R_6	S31	C160	1184	Menghini	2006	Neuroimage	42	C.14_D.14	motor	motor	Controls	within group simple effect	28.28	-12.15	60.3	34	-4	53	6.6226	4.3086	8.6942	Non-reading-like task	C	adult	fMRI	Talairach
L73	Frontal_Sup_L_0	S31	C160	1185	Menghini	2006	Neuroimage	42	C.14_D.14	motor	motor	Controls	within group simple effect	-24.24	-11.74	51.62	-22	-1	53	4.9157	4.9854	7.2035	Non-reading-like task	C	adult	fMRI	Talairach
R76	Parietal_Sup_R_7	S31	C160	1186	Menghini	2006	Neuroimage	42	C.14_D.14	motor	motor	Controls	within group simple effect	28.28	-68.32	47.54	23	-74	51	6.3509	4.9421	3.872	Non-reading-like task	C	adult	fMRI	Talairach
L88	Occipital_Sup_L_7	S31	C160	1187	Menghini	2006	Neuroimage	42	C.14_D.14	motor	motor	Controls	within group simple effect	-16.16	-72.49	48.41	-25	-70	40	6.3254	3.939	6.1891	Non-reading-like task	C	adult	fMRI	Talairach
R86	Parietal_Inf_R_40	S31	C160	1188	Menghini	2006	Neuroimage	42	C.14_D.14	motor	motor	Controls	within group simple effect	36.36	-47.52	44.29	37	-45	43	4.8854	4.7675	6.8359	Non-reading-like task	C	adult	fMRI	Talairach
L30	Parietal_Inf_L_40	S31	C160	1189	Menghini	2006	Neuroimage	42	C.14_D.14	motor	motor	Controls	within group simple effect	-44.44	-36.14	43.8	-43	-40	46	6.8841	4.3466	3.5089	Non-reading-like task	C	adult	fMRI	Talairach
L76	Parietal_Inf_L_40	S31	C160	1190	Menghini	2006	Neuroimage	42	C.14_D.14	motor	motor	Controls	within group simple effect	-36.36	-48.34	39.89	-36	-52	39	4.9344	5.4064	3.315	Non-reading-like task	C	adult	fMRI	Talairach
R26	Cerebelum_6_R_19	S31	C161	1191	Menghini	2006	Neuroimage	42	C.14_D.14	motor	motor	Dyslexics	within group simple effect	28.28	-55.75	-23.49	34	-63	-19	2.7601	6.2465	4.1974	Non-reading-like task	D	adult	fMRI	Talairach
R51	Cerebelum_8_R_0	S31	C161	1192	Menghini	2006	Neuroimage	42	C.14_D.14	motor	motor	Dyslexics	within group simple effect	24.24	-56.42	-55.71	28	-62	-52	6.644	6.4918	9.7785	Non-reading-like task	D	adult	fMRI	Talairach
L93	Cerebelum_Crus1_L_37	S31	C161	1193	Menghini	2006	Neuroimage	42	C.14_D.14	motor	motor	Dyslexics	within group simple effect	-36.36	-55.54	-28.24	-42	-55	-30	3.6273	4.6873	3.8559	Non-reading-like task	D	adult	fMRI	Talairach
R16	Precentral_R_4	S31	C161	1194	Menghini	2006	Neuroimage	42	C.14_D.14	motor	motor	Dyslexics	within group simple effect	40.4	-23.68	64.05	42	-23	60	4.8028	2.2286	4.4572	Non-reading-like task	D	adult	fMRI	Talairach
L34	Parietal_Sup_L_7	S31	C161	1196	Menghini	2006	Neuroimage	42	C.14_D.14	motor	motor	Dyslexics	within group simple effect	-16.16	-67.85	59.54	-19	-67	54	4.2706	5.5993	4.8619	Non-reading-like task	D	adult	fMRI	Talairach
R71	Parietal_Inf_R_2	S31	C161	1197	Menghini	2006	Neuroimage	42	C.14_D.14	motor	motor	Dyslexics	within group simple effect	48.48	-32.02	44.02	50	-35	48	2.7469	4.2711	4.397	Non-reading-like task	D	adult	fMRI	Talairach
L29	Postcentral_L_2	S31	C161	1198	Menghini	2006	Neuroimage	42	C.14_D.14	motor	motor	Dyslexics	within group simple effect	-44.44	-44.12	59.7	-39	-38	62	6.0249	3.92	1.6432	Non-reading-like task	D	adult	fMRI	Talairach
R26	Cerebelum_6_R_19	S31	C162	1199	Menghini	2006	Neuroimage	42	C.14_D.14	motor	motor	DmorethanC	group by task	32.32	-55.75	-23.49	34	-63	-19	2.7601	6.2465	4.1974	Non-reading-like task	D	adult	fMRI	Talairach
R16	Precentral_R_4	S31	C162	1200	Menghini	2006	Neuroimage	42	C.14_D.14	motor	motor	DmorethanC	group by task	40.4	-23.68	64.05	42	-23	60	4.8028	2.2286	4.4572	Non-reading-like task	D	adult	fMRI	Talairach
R71	Parietal_Inf_R_2	S31	C162	1201	Menghini	2006	Neuroimage	42	C.14_D.14	motor	motor	DmorethanC	group by task	48.48	-31.82	39.67	50	-35	48	2.7469	4.2711	4.397	Non-reading-like task	D	adult	fMRI	Talairach
L29	Postcentral_L_2	S31	C162	1202	Menghini	2006	Neuroimage	42	C.14_D.14	motor	motor	DmorethanC	group by task	-44.44	-40	59.92	-39	-38	62	6.0249	3.92	1.6432	Non-reading-like task	D	adult	fMRI	Talairach
L48	Supp_motor_Area_L_6	S31	C163	1203	Menghini	2006	Neuroimage	42	C.14_D.14	motor	motor	CmorethanD	group by task	-4.04	3.7	52.43	-4	8	59	2.107	4.1378	4.6174	Non-reading-like task	C	adult	fMRI	Talairach
L16	Supp_motor_Area_L_6	S31	C163	1204	Menghini	2006	Neuroimage	42	C.14_D.14	motor	motor	CmorethanD	group by task	-4.04	-7.83	56.18	-5	-4	62	3.1929	3.3208	4.5552	Non-reading-like task	C	adult	fMRI	Talairach
R26	Cerebelum_6_R_19	S31	C164	1205	Menghini	2006	Neuroimage	42	C.14_D.14	motor	motor	DmorethanC	group by task	32.32	-55.75	-23.49	34	-63	-19	2.7601	6.2465	4.1974	Non-reading-like task	D	adult	fMRI	Talairach
L46	NoRegion_37	S31	C164	1206	Menghini	2006	Neuroimage	42	C.14_D.14	motor	motor	DmorethanC	group by task	-28.28	-52.46	-28.06	-24	-48	-31	8.2168	5.0452	2.4802	Non-reading-like task	D	adult	fMRI	Talairach
L93	Cerebelum_Crus1_L_37	S31	C164	1207	Menghini	2006	Neuroimage	42	C.14_D.14	motor	motor	DmorethanC	group by task	-36.36	-52.46	-28.06	-42	-55	-30	3.6273	4.6873	3.8559	Non-reading-like task	D	adult	fMRI	Talairach
L46	NoRegion_37	S31	C164	1208	Menghini	2006	Neuroimage	42	C.14_D.14	motor	motor	DmorethanC	group by task	-32.32	-48.13	-32.58	-24	-48	-31	8.2168	5.0452	2.4802	Non-reading-like task	D	adult	fMRI	Talairach
R71	Parietal_Inf_R_2	S31	C164	1209	Menghini	2006	Neuroimage	42	C.14_D.14	motor	motor	DmorethanC	group by task	48.48	-32.02	44.02	50	-35	48	2.7469	4.2711	4.397	Non-reading-like task	D	adult	fMRI	Talairach
L29	Postcentral_L_2	S31	C164	1210	Menghini	2006	Neuroimage	42	C.14_D.14	motor	motor	DmorethanC	group by task	-44.44	-40	59.92	-39	-38	62	6.0249	3.92	1.6432	Non-reading-like task	D	adult	fMRI	Talairach
R86	Parietal_Inf_R_40	S32	C165	1211	Meyler	2008	Neuropsychologia	10	C.12_D.23	visual	Semantic.Judgement	CmorethanPR	group by task	40	-44	44	37	-45	43	4.8854	4.7675	6.8359	Reading-like task	C	children	fMRI	MNI
R71	Parietal_Inf_R_2	S32	C165	1212	Meyler	2008	Neuropsychologia	10	C.12_D.23	visual	Semantic.Judgement	CmorethanPR	group by task	48	-36	44	50	-35	48	2.7469	4.2711	4.397	Reading-like task	C	children	fMRI	MNI
L30	Parietal_Inf_L_40	S32	C165	1213	Meyler	2008	Neuropsychologia	10	C.12_D.23	visual	Semantic.Judgement	CmorethanPR	group by task	-40	-40	46	-43	-40	46	6.8841	4.3466	3.5089	Reading-like task	C	children	fMRI	MNI
L79	Frontal_Mid_L_8	S32	C165	1214	Meyler	2008	Neuropsychologia	10	C.12_D.23	visual	Semantic.Judgement	CmorethanPR	group by task	-30	24	56	-30	20	51	4.0156	6.4531	7.3872	Reading-like task	C	children	fMRI	MNI
L88	Occipital_Sup_L_7	S32	C165	1215	Meyler	2008	Neuropsychologia	10	C.12_D.23	visual	Semantic.Judgement	CmorethanPR	group by task	-36	-68	34	-25	-70	40	6.3254	3.939	6.1891	Reading-like task	C	children	fMRI	MNI
L88	Occipital_Sup_L_7	S32	C165	1216	Meyler	2008	Neuropsychologia	10	C.12_D.23	visual	Semantic.Judgement	CmorethanPR	group by task	-20	-68	42	-25	-70	40	6.3254	3.939	6.1891	Reading-like task	C	children	fMRI	MNI
R52	Supp_motor_Area_R_6	S32	C166	1217	Meyler	2008	Neuropsychologia	10	C.12_D.23	visual	Semantic.Judgement	PRmorethanC	group by task	2	-4	72	2	3	65	2.562	4.0317	2.9264	Reading-like task	D	children	fMRI	MNI
R53	Supp_motor_Area_R_0	S32	C166	1218	Meyler	2008	Neuropsychologia	10	C.12_D.23	visual	Semantic.Judgement	PRmorethanC	group by task	0	10	52	3	12	55	3.6465	2.3157	2.7346	Reading-like task	D	children	fMRI	MNI
L60	Temporal_Mid_L_21	S33	C167	1219	Monzalvo	2012	NeuroImage	10	C.23_D.23	auditory	Semantic.Judgement	Controls	group by task	-57	-6	-12	-53	0	-14	4.0104	5.257	6.6805	Non-reading-like task	C	children	fMRI	MNI
L27	Temporal_Mid_L_21	S33	C167	1220	Monzalvo	2012	NeuroImage	10	C.23_D.23	auditory	Semantic.Judgement	Controls	group by task	-48	-39	3	-51	-44	4	3.4935	4.2738	3.38	Non-reading-like task	C	children	fMRI	MNI
L70	Temporal_Pole_Sup_L_38	S33	C167	1221	Monzalvo	2012	NeuroImage	10	C.23_D.23	auditory	Semantic.Judgement	Controls	group by task	-48	15	-21	-40	23	-19	4.3875	5.9255	4.5765	Non-reading-like task	C	children	fMRI	MNI
L90	Frontal_Inf_Tri_L_45	S33	C167	1222	Monzalvo	2012	NeuroImage	10	C.23_D.23	auditory	Semantic.Judgement	Controls	group by task	-57	30	9	-49	28	16	4.1657	4.8228	4.4318	Non-reading-like task	C	children	fMRI	MNI
R92	Temporal_Sup_R_48	S33	C167	1223	Monzalvo	2012	NeuroImage	10	C.23_D.23	auditory	Semantic.Judgement	Controls	group by task	57	-6	-12	64	-7	0	3.9333	3.6491	6.7633	Non-reading-like task	C	children	fMRI	MNI
R89	Temporal_Pole_Sup_R_38	S33	C167	1224	Monzalvo	2012	NeuroImage	10	C.23_D.23	auditory	Semantic.Judgement	Controls	group by task	51	18	-21	49	19	-14	4.9486	3.0569	5.6382	Non-reading-like task	C	children	fMRI	MNI
R38	Temporal_Mid_R_21	S33	C167	1225	Monzalvo	2012	NeuroImage	10	C.23_D.23	auditory	Semantic.Judgement	Controls	group by task	45	-33	0	53	-36	1	6.2162	4.9923	4.1541	Non-reading-like task	C	children	fMRI	MNI
L60	Temporal_Mid_L_21	S33	C168	1226	Monzalvo	2012	NeuroImage	10	C.23_D.23	auditory	Semantic.Judgement	Dyslexics	group by task	-54	6	-18	-53	0	-14	4.0104	5.257	6.6805	Non-reading-like task	D	children	fMRI	MNI
L27	Temporal_Mid_L_21	S33	C168	1227	Monzalvo	2012	NeuroImage	10	C.23_D.23	auditory	Semantic.Judgement	Dyslexics	group by task	-54	-42	6	-51	-44	4	3.4935	4.2738	3.38	Non-reading-like task	D	children	fMRI	MNI
R89	Temporal_Pole_Sup_R_38	S33	C168	1228	Monzalvo	2012	NeuroImage	10	C.23_D.23	auditory	Semantic.Judgement	Dyslexics	group by task	48	15	-24	49	19	-14	4.9486	3.0569	5.6382	Non-reading-like task	D	children	fMRI	MNI
R10	Lingual_R_18	S33	C169	1229	Monzalvo	2012	NeuroImage	10	C.23_D.23	visual	Visual.perception	Controls	group by task	9	-75	-3	13	-75	-2	3.668	5.9308	3.2287	Non-reading-like task	C	children	fMRI	MNI
L61	Lingual_L_17	S33	C169	1230	Monzalvo	2012	NeuroImage	10	C.23_D.23	visual	Visual.perception	Controls	group by task	-9	-75	0	-6	-81	-1	2.32	3.0159	4.415	Non-reading-like task	C	children	fMRI	MNI
L32	Cuneus_L_18	S33	C169	1231	Monzalvo	2012	NeuroImage	10	C.23_D.23	visual	Visual.perception	Controls	group by task	-3	-84	39	-5	-79	32	2.3381	6.08	5.0859	Non-reading-like task	C	children	fMRI	MNI
R80	Cuneus_R_18	S33	C169	1232	Monzalvo	2012	NeuroImage	10	C.23_D.23	visual	Visual.perception	Controls	group by task	6	-84	39	5	-80	30	3.2016	6.9282	7.3447	Non-reading-like task	C	children	fMRI	MNI
R36	Fusiform_R_37	S33	C170	1233	Monzalvo	2012	NeuroImage	10	C.23_D.23	visual	Visual.perception	Controls	group by task	30	-45	-9	38	-49	-16	5.6315	3.3806	5.0071	Non-reading-like task	C	children	fMRI	MNI
R62	NoRegion_37	S33	C170	1234	Monzalvo	2012	NeuroImage	10	C.23_D.23	visual	Visual.perception	Controls	group by task	30	-63	-6	37	-66	3	4.2351	5.4842	6.9826	Non-reading-like task	C	children	fMRI	MNI
R90	Occipital_Mid_R_18	S33	C170	1235	Monzalvo	2012	NeuroImage	10	C.23_D.23	visual	Visual.perception	Controls	group by task	33	-81	9	38	-85	10	4.0036	4.2762	5.1195	Non-reading-like task	C	children	fMRI	MNI
L24	Fusiform_L_37	S33	C170	1236	Monzalvo	2012	NeuroImage	10	C.23_D.23	visual	Visual.perception	Controls	group by task	-27	-48	-9	-36	-46	-16	3.8648	3.5541	5.7168	Non-reading-like task	C	children	fMRI	MNI
L40	Occipital_Mid_L_18	S33	C170	1237	Monzalvo	2012	NeuroImage	10	C.23_D.23	visual	Visual.perception	Controls	group by task	-27	-90	9	-29	-93	1	2.7103	4.4598	5.9736	Non-reading-like task	C	children	fMRI	MNI
L84	Lingual_L_18	S33	C170	1238	Monzalvo	2012	NeuroImage	10	C.23_D.23	visual	Visual.perception	Controls	group by task	-24	-84	-9	-20	-88	-12	5.0358	5.8525	5.1329	Non-reading-like task	C	children	fMRI	MNI
R36	Fusiform_R_37	S33	C171	1239	Monzalvo	2012	NeuroImage	10	C.23_D.23	visual	Visual.perception	Controls	group by task	39	-51	-15	38	-49	-16	5.6315	3.3806	5.0071	Non-reading-like task	C	children	fMRI	MNI
R63	Occipital_Inf_R_19	S33	C171	1240	Monzalvo	2012	NeuroImage	10	C.23_D.23	visual	Visual.perception	Controls	group by task	42	-81	-9	36	-85	-7	4.8976	5.383	2.3278	Non-reading-like task	C	children	fMRI	MNI
L5	Fusiform_L_37	S33	C171	1241	Monzalvo	2012	NeuroImage	10	C.23_D.23	visual	Visual.perception	Controls	group by task	-39	-60	-15	-41	-60	-18	2.5879	3.0101	4.156	Non-reading-like task	C	children	fMRI	MNI
L39	NoRegion_18	S33	C171	1242	Monzalvo	2012	NeuroImage	10	C.23_D.23	visual	Visual.perception	Controls	group by task	-39	-84	-3	-35	-91	-11	3.7506	5.3648	4.4045	Non-reading-like task	C	children	fMRI	MNI
L6	Temporal_Inf_L_37	S33	C172	1243	Monzalvo	2012	NeuroImage	10	C.23_D.23	visual	Reading	Controls	group by task	-51	-57	-12	-50	-61	-9	3.113	3.1565	5.4656	Reading-like task	C	children	fMRI	MNI
L23	Temporal_Inf_L_20	S33	C172	1244	Monzalvo	2012	NeuroImage	10	C.23_D.23	visual	Reading	Controls	group by task	-45	-48	-15	-45	-49	-15	3.1542	4.1801	3.9993	Reading-like task	C	children	fMRI	MNI
L20	Temporal_Mid_L_22	S33	C172	1245	Monzalvo	2012	NeuroImage	10	C.23_D.23	visual	Reading	Controls	group by task	-54	-33	3	-59	-35	6	4.8775	3.2499	4.0976	Reading-like task	C	children	fMRI	MNI
L94	Frontal_Inf_Oper_L_44	S33	C172	1246	Monzalvo	2012	NeuroImage	10	C.23_D.23	visual	Reading	Controls	group by task	-45	9	30	-43	5	29	4.9748	3.6641	4.8013	Reading-like task	C	children	fMRI	MNI
R10	Lingual_R_18	S33	C173	1247	Monzalvo	2012	NeuroImage	10	C.23_D.23	visual	Visual.perception	Dyslexics	group by task	9	-75	0	13	-75	-2	3.668	5.9308	3.2287	Non-reading-like task	D	children	fMRI	MNI
L61	Lingual_L_17	S33	C173	1248	Monzalvo	2012	NeuroImage	10	C.23_D.23	visual	Visual.perception	Dyslexics	group by task	-6	-81	0	-6	-81	-1	2.32	3.0159	4.415	Non-reading-like task	D	children	fMRI	MNI
R79	Occipital_Sup_R_18	S33	C173	1249	Monzalvo	2012	NeuroImage	10	C.23_D.23	visual	Visual.perception	Dyslexics	group by task	12	-87	15	17	-93	18	4.4987	3.645	6.3095	Non-reading-like task	D	children	fMRI	MNI
L31	Occipital_Sup_L_18	S33	C173	1250	Monzalvo	2012	NeuroImage	10	C.23_D.23	visual	Visual.perception	Dyslexics	group by task	-12	-90	15	-10	-94	20	4.274	2.6583	3.8471	Non-reading-like task	D	children	fMRI	MNI
R36	Fusiform_R_37	S33	C173	1251	Monzalvo	2012	NeuroImage	10	C.23_D.23	visual	Visual.perception	Dyslexics	group by task	30	-48	-9	38	-49	-16	5.6315	3.3806	5.0071	Non-reading-like task	D	children	fMRI	MNI
R63	Occipital_Inf_R_19	S33	C173	1252	Monzalvo	2012	NeuroImage	10	C.23_D.23	visual	Visual.perception	Dyslexics	group by task	27	-81	-9	36	-85	-7	4.8976	5.383	2.3278	Non-reading-like task	D	children	fMRI	MNI
L24	Fusiform_L_37	S33	C174	1254	Monzalvo	2012	NeuroImage	10	C.23_D.23	visual	Visual.perception	Dyslexics	group by task	-27	-48	-9	-36	-46	-16	3.8648	3.5541	5.7168	Non-reading-like task	D	children	fMRI	MNI
L40	Occipital_Mid_L_18	S33	C174	1255	Monzalvo	2012	NeuroImage	10	C.23_D.23	visual	Visual.perception	Dyslexics	group by task	-30	-90	12	-29	-93	1	2.7103	4.4598	5.9736	Non-reading-like task	D	children	fMRI	MNI
L84	Lingual_L_18	S33	C174	1256	Monzalvo	2012	NeuroImage	10	C.23_D.23	visual	Visual.perception	Dyslexics	group by task	-24	-84	-9	-20	-88	-12	5.0358	5.8525	5.1329	Non-reading-like task	D	children	fMRI	MNI
R63	Occipital_Inf_R_19	S33	C175	1257	Monzalvo	2012	NeuroImage	10	C.23_D.23	visual	Reading	Dyslexics	group by task	42	-78	-9	36	-85	-7	4.8976	5.383	2.3278	Reading-like task	D	children	fMRI	MNI
R36	Fusiform_R_37	S33	C175	1258	Monzalvo	2012	NeuroImage	10	C.23_D.23	visual	Reading	Dyslexics	group by task	39	-48	-21	38	-49	-16	5.6315	3.3806	5.0071	Reading-like task	D	children	fMRI	MNI
L24	Fusiform_L_37	S33	C175	1259	Monzalvo	2012	NeuroImage	10	C.23_D.23	visual	Reading	Dyslexics	group by task	-39	-48	-18	-36	-46	-16	3.8648	3.5541	5.7168	Reading-like task	D	children	fMRI	MNI
L39	NoRegion_18	S33	C175	1260	Monzalvo	2012	NeuroImage	10	C.23_D.23	visual	Reading	Dyslexics	group by task	-39	-84	-12	-35	-91	-11	3.7506	5.3648	4.4045	Reading-like task	D	children	fMRI	MNI
L43	Frontal_Inf_Tri_L_45	S34	C176	1261	Nicolson R.	1999	Lancet	21	C.6_D.6	motor	motor	CmorethanD	group by task	-50	32	28	-53	26	31	3.9043	6.37	3.078	Non-reading-like task	C	adult	PET	MNI
L85	Caudate_L_0	S34	C176	1262	Nicolson R.	1999	Lancet	21	C.6_D.6	motor	motor	CmorethanD	group by task	-14	28	10	-18	18	8	4.6924	4.7501	4.361	Non-reading-like task	C	adult	PET	MNI
R86	Parietal_Inf_R_40	S34	C177	1263	Nicolson R.	1999	Lancet	21	C.6_D.6	motor	motor	CmorethanD	group by task	34	-46	34	37	-45	43	4.8854	4.7675	6.8359	Non-reading-like task	C	adult	PET	MNI
L26	Cingulum_Ant_L_11	S34	C178	1264	Nicolson R.	1999	Lancet	21	C.6_D.6	motor	motor	CmorethanD	group by task	-4	42	-2	-6	42	4	2.8752	5.933	9.7724	Non-reading-like task	C	adult	PET	MNI
R86	Parietal_Inf_R_40	S34	C178	1265	Nicolson R.	1999	Lancet	21	C.6_D.6	motor	motor	CmorethanD	group by task	34	-40	34	37	-45	43	4.8854	4.7675	6.8359	Non-reading-like task	C	adult	PET	MNI
L1	Insula_L_48	S34	C179	1266	Nicolson R.	1999	Lancet	21	C.6_D.6	motor	motor	DmorethanC	group by task	-36	-12	12	-36	-8	18	1.8645	2.2991	4.7409	Non-reading-like task	D	adult	PET	MNI
R19	Frontal_Sup_Medial_R_10	S34	C179	1267	Nicolson R.	1999	Lancet	21	C.6_D.6	motor	motor	DmorethanC	group by task	10	62	30	12	59	21	4.5591	4.432	5.0409	Non-reading-like task	D	adult	PET	MNI
R6	ParaHippocampal_R_28	S34	C179	1268	Nicolson R.	1999	Lancet	21	C.6_D.6	motor	motor	DmorethanC	group by task	22	-6	-28	22	-4	-27	6.6081	6.8557	3	Non-reading-like task	D	adult	PET	MNI
L8	Rolandic_Oper_L_48	S34	C180	1269	Nicolson R.	1999	Lancet	21	C.6_D.6	motor	motor	DmorethanC	group by task	-54	-2	2	-54	0	12	3.1107	2.9814	5.5179	Non-reading-like task	D	adult	PET	MNI
L86	Temporal_Mid_L_37	S34	C180	1270	Nicolson R.	1999	Lancet	21	C.6_D.6	motor	motor	DmorethanC	group by task	-54	-64	12	-58	-58	6	3.2042	5.4677	5.2182	Non-reading-like task	D	adult	PET	MNI
R61	Temporal_Mid_R_37	S34	C180	1271	Nicolson R.	1999	Lancet	21	C.6_D.6	motor	motor	DmorethanC	group by task	54	-68	8	51	-63	9	5.1113	3.8336	6.9437	Non-reading-like task	D	adult	PET	MNI
R19	Frontal_Sup_Medial_R_10	S34	C180	1272	Nicolson R.	1999	Lancet	21	C.6_D.6	motor	motor	DmorethanC	group by task	6	64	28	12	59	21	4.5591	4.432	5.0409	Non-reading-like task	D	adult	PET	MNI
L37	Precentral_L_6	S35	C181	1273	Olulade	2012	Developmental.Neuropsychology	20	C.12_D.9	visual	phonological.Manipulation	Controls	within group simple effect	-50	4	46	-50	-5	50	2.645	5.6879	2.7447	Reading-like task	C	adult	fMRI	MNI
L90	Frontal_Inf_Tri_L_45	S35	C181	1274	Olulade	2012	Developmental.Neuropsychology	20	C.12_D.9	visual	phonological.Manipulation	Controls	within group simple effect	-46	34	12	-49	28	16	4.1657	4.8228	4.4318	Reading-like task	C	adult	fMRI	MNI
L90	Frontal_Inf_Tri_L_45	S35	C181	1275	Olulade	2012	Developmental.Neuropsychology	20	C.12_D.9	visual	phonological.Manipulation	Controls	within group simple effect	-48	24	22	-49	28	16	4.1657	4.8228	4.4318	Reading-like task	C	adult	fMRI	MNI
L93	Cerebelum_Crus1_L_37	S35	C181	1276	Olulade	2012	Developmental.Neuropsychology	20	C.12_D.9	visual	phonological.Manipulation	Controls	within group simple effect	-44	-58	-26	-42	-55	-30	3.6273	4.6873	3.8559	Reading-like task	C	adult	fMRI	MNI
L6	Temporal_Inf_L_37	S35	C181	1277	Olulade	2012	Developmental.Neuropsychology	20	C.12_D.9	visual	phonological.Manipulation	Controls	within group simple effect	-52	-64	-16	-50	-61	-9	3.113	3.1565	5.4656	Reading-like task	C	adult	fMRI	MNI
L24	Fusiform_L_37	S35	C181	1278	Olulade	2012	Developmental.Neuropsychology	20	C.12_D.9	visual	phonological.Manipulation	Controls	within group simple effect	-38	-44	-28	-36	-46	-16	3.8648	3.5541	5.7168	Reading-like task	C	adult	fMRI	MNI
L40	Occipital_Mid_L_18	S35	C181	1279	Olulade	2012	Developmental.Neuropsychology	20	C.12_D.9	visual	phonological.Manipulation	Controls	within group simple effect	-26	-102	-8	-29	-93	1	2.7103	4.4598	5.9736	Reading-like task	C	adult	fMRI	MNI
L39	NoRegion_18	S35	C181	1280	Olulade	2012	Developmental.Neuropsychology	20	C.12_D.9	visual	phonological.Manipulation	Controls	within group simple effect	-34	-92	-10	-35	-91	-11	3.7506	5.3648	4.4045	Reading-like task	C	adult	fMRI	MNI
L70	Temporal_Pole_Sup_L_38	S35	C182	1281	Olulade	2012	Developmental.Neuropsychology	20	C.12_D.9	visual	phonological.Manipulation	Dyslexics	within group simple effect	-38	22	-16	-40	23	-19	4.3875	5.9255	4.5765	Reading-like task	D	adult	fMRI	MNI
L51	Frontal_Inf_Orb_L_47	S35	C182	1282	Olulade	2012	Developmental.Neuropsychology	20	C.12_D.9	visual	phonological.Manipulation	Dyslexics	within group simple effect	-34	22	-6	-33	27	-3	6.745	4.4401	3.2558	Reading-like task	D	adult	fMRI	MNI
L51	Frontal_Inf_Orb_L_47	S35	C182	1283	Olulade	2012	Developmental.Neuropsychology	20	C.12_D.9	visual	phonological.Manipulation	Dyslexics	within group simple effect	-38	30	0	-33	27	-3	6.745	4.4401	3.2558	Reading-like task	D	adult	fMRI	MNI
L37	Precentral_L_6	S35	C183	1284	Olulade	2012	Developmental.Neuropsychology	20	C.12_D.9	visual	phonological.Manipulation	Controls	within group simple effect	-50	4	46	-50	-5	50	2.645	5.6879	2.7447	Reading-like task	C	adult	fMRI	MNI
L94	Frontal_Inf_Oper_L_44	S35	C183	1285	Olulade	2012	Developmental.Neuropsychology	20	C.12_D.9	visual	phonological.Manipulation	Controls	within group simple effect	-40	10	26	-43	5	29	4.9748	3.6641	4.8013	Reading-like task	C	adult	fMRI	MNI
L90	Frontal_Inf_Tri_L_45	S35	C183	1286	Olulade	2012	Developmental.Neuropsychology	20	C.12_D.9	visual	phonological.Manipulation	Controls	within group simple effect	-46	34	12	-49	28	16	4.1657	4.8228	4.4318	Reading-like task	C	adult	fMRI	MNI
L5	Fusiform_L_37	S35	C183	1287	Olulade	2012	Developmental.Neuropsychology	20	C.12_D.9	visual	phonological.Manipulation	Controls	within group simple effect	-42	-60	-24	-41	-60	-18	2.5879	3.0101	4.156	Reading-like task	C	adult	fMRI	MNI
L84	Lingual_L_18	S35	C183	1288	Olulade	2012	Developmental.Neuropsychology	20	C.12_D.9	visual	phonological.Manipulation	Controls	within group simple effect	-24	-94	-8	-20	-88	-12	5.0358	5.8525	5.1329	Reading-like task	C	adult	fMRI	MNI
L39	NoRegion_18	S35	C183	1289	Olulade	2012	Developmental.Neuropsychology	20	C.12_D.9	visual	phonological.Manipulation	Controls	within group simple effect	-36	-90	-10	-35	-91	-11	3.7506	5.3648	4.4045	Reading-like task	C	adult	fMRI	MNI
L66	Supp_motor_Area_L_6	S35	C183	1290	Olulade	2012	Developmental.Neuropsychology	20	C.12_D.9	visual	phonological.Manipulation	Controls	within group simple effect	-6	16	52	-9	20	53	5.5934	4.1861	4.758	Reading-like task	C	adult	fMRI	MNI
L67	Frontal_Sup_Medial_L_32	S35	C183	1291	Olulade	2012	Developmental.Neuropsychology	20	C.12_D.9	visual	phonological.Manipulation	Controls	within group simple effect	-4	26	38	-7	26	39	3.8117	7.6013	4.1903	Reading-like task	C	adult	fMRI	MNI
R68	Cingulum_Mid_R_32	S35	C183	1292	Olulade	2012	Developmental.Neuropsychology	20	C.12_D.9	visual	phonological.Manipulation	Controls	within group simple effect	10	28	40	10	26	33	5.9466	4.8189	4.5008	Reading-like task	C	adult	fMRI	MNI
R56	Frontal_Inf_Tri_R_45	S35	C183	1293	Olulade	2012	Developmental.Neuropsychology	20	C.12_D.9	visual	phonological.Manipulation	Controls	within group simple effect	46	32	38	48	32	26	3.2787	4.4687	4.795	Reading-like task	C	adult	fMRI	MNI
R56	Frontal_Inf_Tri_R_45	S35	C183	1294	Olulade	2012	Developmental.Neuropsychology	20	C.12_D.9	visual	phonological.Manipulation	Controls	within group simple effect	48	32	24	48	32	26	3.2787	4.4687	4.795	Reading-like task	C	adult	fMRI	MNI
R39	Frontal_Inf_Tri_R_48	S35	C183	1295	Olulade	2012	Developmental.Neuropsychology	20	C.12_D.9	visual	phonological.Manipulation	Controls	within group simple effect	38	24	22	44	14	25	5.9614	5.3963	3.524	Reading-like task	C	adult	fMRI	MNI
R35	Cerebelum_6_R_37	S35	C183	1296	Olulade	2012	Developmental.Neuropsychology	20	C.12_D.9	visual	phonological.Manipulation	Controls	within group simple effect	38	-50	-34	34	-50	-32	4.0208	4.9666	3.4448	Reading-like task	C	adult	fMRI	MNI
R69	Cerebelum_Crus1_R_0	S35	C183	1297	Olulade	2012	Developmental.Neuropsychology	20	C.12_D.9	visual	phonological.Manipulation	Controls	within group simple effect	12	-82	-32	10	-83	-25	5.9372	2.3452	6.7268	Reading-like task	C	adult	fMRI	MNI
R25	Cerebelum_Crus1_R_0	S35	C183	1298	Olulade	2012	Developmental.Neuropsychology	20	C.12_D.9	visual	phonological.Manipulation	Controls	within group simple effect	42	-74	-32	39	-68	-30	3.2318	5.1099	4.6218	Reading-like task	C	adult	fMRI	MNI
L39	NoRegion_18	S35	C184	1299	Olulade	2012	Developmental.Neuropsychology	20	C.12_D.9	visual	phonological.Manipulation	Dyslexics	within group simple effect	-28	-96	-12	-35	-91	-11	3.7506	5.3648	4.4045	Reading-like task	D	adult	fMRI	MNI
L94	Frontal_Inf_Oper_L_44	S35	C184	1300	Olulade	2012	Developmental.Neuropsychology	20	C.12_D.9	visual	phonological.Manipulation	Dyslexics	within group simple effect	-42	0	32	-43	5	29	4.9748	3.6641	4.8013	Reading-like task	D	adult	fMRI	MNI
L37	Precentral_L_6	S35	C184	1301	Olulade	2012	Developmental.Neuropsychology	20	C.12_D.9	visual	phonological.Manipulation	Dyslexics	within group simple effect	-50	0	46	-50	-5	50	2.645	5.6879	2.7447	Reading-like task	D	adult	fMRI	MNI
L58	Frontal_Inf_Oper_L_48	S35	C184	1302	Olulade	2012	Developmental.Neuropsychology	20	C.12_D.9	visual	phonological.Manipulation	Dyslexics	within group simple effect	-46	6	16	-46	13	14	3.1329	4.0491	5.3228	Reading-like task	D	adult	fMRI	MNI
R90	Occipital_Mid_R_18	S35	C185	1303	Olulade	2012	Developmental.Neuropsychology	20	C.12_D.9	visual	Visual.perception	Controls	within group simple effect	42	-84	4	38	-85	10	4.0036	4.2762	5.1195	Non-reading-like task	C	adult	fMRI	MNI
R90	Occipital_Mid_R_18	S35	C185	1304	Olulade	2012	Developmental.Neuropsychology	20	C.12_D.9	visual	Visual.perception	Controls	within group simple effect	42	-78	14	38	-85	10	4.0036	4.2762	5.1195	Non-reading-like task	C	adult	fMRI	MNI
R86	Parietal_Inf_R_40	S35	C185	1305	Olulade	2012	Developmental.Neuropsychology	20	C.12_D.9	visual	Visual.perception	Controls	within group simple effect	30	-44	46	37	-45	43	4.8854	4.7675	6.8359	Non-reading-like task	C	adult	fMRI	MNI
R95	Frontal_Mid_R_6	S35	C185	1306	Olulade	2012	Developmental.Neuropsychology	20	C.12_D.9	visual	Visual.perception	Controls	within group simple effect	28	-2	50	34	-4	53	6.6226	4.3086	8.6942	Non-reading-like task	C	adult	fMRI	MNI
R39	Frontal_Inf_Tri_R_48	S35	C185	1307	Olulade	2012	Developmental.Neuropsychology	20	C.12_D.9	visual	Visual.perception	Controls	within group simple effect	50	6	24	44	14	25	5.9614	5.3963	3.524	Non-reading-like task	C	adult	fMRI	MNI
R65	Insula_R_47	S35	C185	1308	Olulade	2012	Developmental.Neuropsychology	20	C.12_D.9	visual	Visual.perception	Controls	within group simple effect	32	20	-8	34	21	-5	4.802	3.3993	4.2642	Non-reading-like task	C	adult	fMRI	MNI
L35	Occipital_Inf_L_19	S35	C185	1309	Olulade	2012	Developmental.Neuropsychology	20	C.12_D.9	visual	Visual.perception	Controls	within group simple effect	-32	-66	-14	-35	-67	-9	3.5895	2.9659	4.3355	Non-reading-like task	C	adult	fMRI	MNI
L40	Occipital_Mid_L_18	S35	C185	1310	Olulade	2012	Developmental.Neuropsychology	20	C.12_D.9	visual	Visual.perception	Controls	within group simple effect	-30	-88	4	-29	-93	1	2.7103	4.4598	5.9736	Non-reading-like task	C	adult	fMRI	MNI
L34	Parietal_Sup_L_7	S35	C185	1311	Olulade	2012	Developmental.Neuropsychology	20	C.12_D.9	visual	Visual.perception	Controls	within group simple effect	-22	-64	54	-19	-67	54	4.2706	5.5993	4.8619	Non-reading-like task	C	adult	fMRI	MNI
L94	Frontal_Inf_Oper_L_44	S35	C185	1312	Olulade	2012	Developmental.Neuropsychology	20	C.12_D.9	visual	Visual.perception	Controls	within group simple effect	-50	8	28	-43	5	29	4.9748	3.6641	4.8013	Non-reading-like task	C	adult	fMRI	MNI
L37	Precentral_L_6	S35	C185	1313	Olulade	2012	Developmental.Neuropsychology	20	C.12_D.9	visual	Visual.perception	Controls	within group simple effect	-44	4	50	-50	-5	50	2.645	5.6879	2.7447	Non-reading-like task	C	adult	fMRI	MNI
R53	Supp_motor_Area_R_0	S35	C185	1314	Olulade	2012	Developmental.Neuropsychology	20	C.12_D.9	visual	Visual.perception	Controls	within group simple effect	8	16	50	3	12	55	3.6465	2.3157	2.7346	Non-reading-like task	C	adult	fMRI	MNI
R68	Cingulum_Mid_R_32	S35	C185	1315	Olulade	2012	Developmental.Neuropsychology	20	C.12_D.9	visual	Visual.perception	Controls	within group simple effect	8	30	38	10	26	33	5.9466	4.8189	4.5008	Non-reading-like task	C	adult	fMRI	MNI
R68	Cingulum_Mid_R_32	S35	C185	1316	Olulade	2012	Developmental.Neuropsychology	20	C.12_D.9	visual	Visual.perception	Controls	within group simple effect	10	24	30	10	26	33	5.9466	4.8189	4.5008	Non-reading-like task	C	adult	fMRI	MNI
R57	Frontal_Inf_Tri_R_45	S35	C185	1317	Olulade	2012	Developmental.Neuropsychology	20	C.12_D.9	visual	Visual.perception	Controls	within group simple effect	42	30	20	45	32	14	5.5823	4.272	4.4272	Non-reading-like task	C	adult	fMRI	MNI
R57	Frontal_Inf_Tri_R_45	S35	C185	1318	Olulade	2012	Developmental.Neuropsychology	20	C.12_D.9	visual	Visual.perception	Controls	within group simple effect	52	36	14	45	32	14	5.5823	4.272	4.4272	Non-reading-like task	C	adult	fMRI	MNI
L40	Occipital_Mid_L_18	S35	C186	1319	Olulade	2012	Developmental.Neuropsychology	20	C.12_D.9	visual	Visual.perception	Dyslexics	within group simple effect	-32	-90	-2	-29	-93	1	2.7103	4.4598	5.9736	Non-reading-like task	D	adult	fMRI	MNI
L36	Occipital_Inf_L_19	S35	C186	1320	Olulade	2012	Developmental.Neuropsychology	20	C.12_D.9	visual	Visual.perception	Dyslexics	within group simple effect	-48	-80	-8	-47	-75	-10	4.7891	3.9662	6.0362	Non-reading-like task	D	adult	fMRI	MNI
L36	Occipital_Inf_L_19	S35	C186	1321	Olulade	2012	Developmental.Neuropsychology	20	C.12_D.9	visual	Visual.perception	Dyslexics	within group simple effect	-48	-72	-12	-47	-75	-10	4.7891	3.9662	6.0362	Non-reading-like task	D	adult	fMRI	MNI
R90	Occipital_Mid_R_18	S35	C186	1322	Olulade	2012	Developmental.Neuropsychology	20	C.12_D.9	visual	Visual.perception	Dyslexics	within group simple effect	40	-82	4	38	-85	10	4.0036	4.2762	5.1195	Non-reading-like task	D	adult	fMRI	MNI
R77	Parietal_Sup_R_7	S35	C186	1323	Olulade	2012	Developmental.Neuropsychology	20	C.12_D.9	visual	Visual.perception	Dyslexics	within group simple effect	22	-64	60	32	-62	55	6.1148	4.9802	4.0759	Non-reading-like task	D	adult	fMRI	MNI
R87	Occipital_Inf_R_19	S35	C186	1324	Olulade	2012	Developmental.Neuropsychology	20	C.12_D.9	visual	Visual.perception	Dyslexics	within group simple effect	50	-70	-8	48	-69	-12	3.1552	4.9621	3.7491	Non-reading-like task	D	adult	fMRI	MNI
R86	Parietal_Inf_R_40	S35	C186	1325	Olulade	2012	Developmental.Neuropsychology	20	C.12_D.9	visual	Visual.perception	Dyslexics	within group simple effect	36	-42	46	37	-45	43	4.8854	4.7675	6.8359	Non-reading-like task	D	adult	fMRI	MNI
R71	Parietal_Inf_R_2	S35	C186	1326	Olulade	2012	Developmental.Neuropsychology	20	C.12_D.9	visual	Visual.perception	Dyslexics	within group simple effect	56	-40	54	50	-35	48	2.7469	4.2711	4.397	Non-reading-like task	D	adult	fMRI	MNI
R71	Parietal_Inf_R_2	S35	C186	1327	Olulade	2012	Developmental.Neuropsychology	20	C.12_D.9	visual	Visual.perception	Dyslexics	within group simple effect	52	-30	52	50	-35	48	2.7469	4.2711	4.397	Non-reading-like task	D	adult	fMRI	MNI
R90	Occipital_Mid_R_18	S35	C187	1328	Olulade	2012	Developmental.Neuropsychology	20	C.12_D.9	visual	Visual.perception	Controls	within group simple effect	42	-84	4	38	-85	10	4.0036	4.2762	5.1195	Non-reading-like task	C	adult	fMRI	MNI
R62	NoRegion_37	S35	C187	1329	Olulade	2012	Developmental.Neuropsychology	20	C.12_D.9	visual	Visual.perception	Controls	within group simple effect	40	-74	10	37	-66	3	4.2351	5.4842	6.9826	Non-reading-like task	C	adult	fMRI	MNI
R90	Occipital_Mid_R_18	S35	C187	1330	Olulade	2012	Developmental.Neuropsychology	20	C.12_D.9	visual	Visual.perception	Controls	within group simple effect	44	-82	12	38	-85	10	4.0036	4.2762	5.1195	Non-reading-like task	C	adult	fMRI	MNI
L40	Occipital_Mid_L_18	S35	C187	1331	Olulade	2012	Developmental.Neuropsychology	20	C.12_D.9	visual	Visual.perception	Controls	within group simple effect	-30	-88	4	-29	-93	1	2.7103	4.4598	5.9736	Non-reading-like task	C	adult	fMRI	MNI
L35	Occipital_Inf_L_19	S35	C187	1332	Olulade	2012	Developmental.Neuropsychology	20	C.12_D.9	visual	Visual.perception	Controls	within group simple effect	-32	-66	-14	-35	-67	-9	3.5895	2.9659	4.3355	Non-reading-like task	C	adult	fMRI	MNI
L55	Occipital_Mid_L_19	S35	C187	1333	Olulade	2012	Developmental.Neuropsychology	20	C.12_D.9	visual	Visual.perception	Controls	within group simple effect	-48	-82	6	-39	-80	15	8.1854	5.6988	4.7258	Non-reading-like task	C	adult	fMRI	MNI
L30	Parietal_Inf_L_40	S35	C187	1334	Olulade	2012	Developmental.Neuropsychology	20	C.12_D.9	visual	Visual.perception	Controls	within group simple effect	-38	-40	50	-43	-40	46	6.8841	4.3466	3.5089	Non-reading-like task	C	adult	fMRI	MNI
L92	Parietal_Inf_L_7	S35	C187	1335	Olulade	2012	Developmental.Neuropsychology	20	C.12_D.9	visual	Visual.perception	Controls	within group simple effect	-36	-50	58	-35	-59	53	5.2293	7.3069	5.1187	Non-reading-like task	C	adult	fMRI	MNI
L92	Parietal_Inf_L_7	S35	C187	1336	Olulade	2012	Developmental.Neuropsychology	20	C.12_D.9	visual	Visual.perception	Controls	within group simple effect	-38	-58	60	-35	-59	53	5.2293	7.3069	5.1187	Non-reading-like task	C	adult	fMRI	MNI
R77	Parietal_Sup_R_7	S35	C187	1337	Olulade	2012	Developmental.Neuropsychology	20	C.12_D.9	visual	Visual.perception	Controls	within group simple effect	24	-60	58	32	-62	55	6.1148	4.9802	4.0759	Non-reading-like task	C	adult	fMRI	MNI
R77	Parietal_Sup_R_7	S35	C187	1338	Olulade	2012	Developmental.Neuropsychology	20	C.12_D.9	visual	Visual.perception	Controls	within group simple effect	24	-60	58	32	-62	55	6.1148	4.9802	4.0759	Non-reading-like task	C	adult	fMRI	MNI
R86	Parietal_Inf_R_40	S35	C187	1339	Olulade	2012	Developmental.Neuropsychology	20	C.12_D.9	visual	Visual.perception	Controls	within group simple effect	38	-40	40	37	-45	43	4.8854	4.7675	6.8359	Non-reading-like task	C	adult	fMRI	MNI
R90	Occipital_Mid_R_18	S35	C188	1340	Olulade	2012	Developmental.Neuropsychology	20	C.12_D.9	visual	Visual.perception	Dyslexics	within group simple effect	40	-82	4	38	-85	10	4.0036	4.2762	5.1195	Non-reading-like task	D	adult	fMRI	MNI
R87	Occipital_Inf_R_19	S35	C188	1341	Olulade	2012	Developmental.Neuropsychology	20	C.12_D.9	visual	Visual.perception	Dyslexics	within group simple effect	52	-70	-8	48	-69	-12	3.1552	4.9621	3.7491	Non-reading-like task	D	adult	fMRI	MNI
R62	NoRegion_37	S35	C188	1342	Olulade	2012	Developmental.Neuropsychology	20	C.12_D.9	visual	Visual.perception	Dyslexics	within group simple effect	38	-72	8	37	-66	3	4.2351	5.4842	6.9826	Non-reading-like task	D	adult	fMRI	MNI
L40	Occipital_Mid_L_18	S35	C188	1343	Olulade	2012	Developmental.Neuropsychology	20	C.12_D.9	visual	Visual.perception	Dyslexics	within group simple effect	-32	-90	-2	-29	-93	1	2.7103	4.4598	5.9736	Non-reading-like task	D	adult	fMRI	MNI
L36	Occipital_Inf_L_19	S35	C188	1344	Olulade	2012	Developmental.Neuropsychology	20	C.12_D.9	visual	Visual.perception	Dyslexics	within group simple effect	-48	-80	-8	-47	-75	-10	4.7891	3.9662	6.0362	Non-reading-like task	D	adult	fMRI	MNI
L76	Parietal_Inf_L_40	S35	C188	1345	Olulade	2012	Developmental.Neuropsychology	20	C.12_D.9	visual	Visual.perception	Dyslexics	within group simple effect	-40	-52	36	-36	-52	39	4.9344	5.4064	3.315	Non-reading-like task	D	adult	fMRI	MNI
L30	Parietal_Inf_L_40	S35	C188	1346	Olulade	2012	Developmental.Neuropsychology	20	C.12_D.9	visual	Visual.perception	Dyslexics	within group simple effect	-46	-32	44	-43	-40	46	6.8841	4.3466	3.5089	Non-reading-like task	D	adult	fMRI	MNI
L30	Parietal_Inf_L_40	S35	C188	1347	Olulade	2012	Developmental.Neuropsychology	20	C.12_D.9	visual	Visual.perception	Dyslexics	within group simple effect	-46	-46	44	-43	-40	46	6.8841	4.3466	3.5089	Non-reading-like task	D	adult	fMRI	MNI
L51	Frontal_Inf_Orb_L_47	S35	C189	1348	Olulade	2012	Developmental.Neuropsychology	20	C.12_D.9	visual	phonological.Manipulation	CmorethanD	group by task	-34	22	-6	-33	27	-3	6.745	4.4401	3.2558	Reading-like task	C	adult	fMRI	MNI
R79	Occipital_Sup_R_18	S35	C190	1349	Olulade	2012	Developmental.Neuropsychology	20	C.12_D.9	visual	phonological.Manipulation	DmorethanC	group by task	22	-96	12	17	-93	18	4.4987	3.645	6.3095	Reading-like task	D	adult	fMRI	MNI
R90	Occipital_Mid_R_18	S35	C190	1350	Olulade	2012	Developmental.Neuropsychology	20	C.12_D.9	visual	phonological.Manipulation	DmorethanC	group by task	36	-92	10	38	-85	10	4.0036	4.2762	5.1195	Reading-like task	D	adult	fMRI	MNI
R97	Cingulum_Mid_R_23	S35	C190	1351	Olulade	2012	Developmental.Neuropsychology	20	C.12_D.9	visual	phonological.Manipulation	DmorethanC	group by task	10	-8	30	9	-8	40	4.1404	1.6036	10.1242	Reading-like task	D	adult	fMRI	MNI
R90	Occipital_Mid_R_18	S35	C190	1352	Olulade	2012	Developmental.Neuropsychology	20	C.12_D.9	visual	phonological.Manipulation	DmorethanC	group by task	36	-92	10	38	-85	10	4.0036	4.2762	5.1195	Reading-like task	D	adult	fMRI	MNI
L66	Supp_motor_Area_L_6	S35	C190	1353	Olulade	2012	Developmental.Neuropsychology	20	C.12_D.9	visual	phonological.Manipulation	DmorethanC	group by task	-10	20	58	-9	20	53	5.5934	4.1861	4.758	Reading-like task	D	adult	fMRI	MNI
L66	Supp_motor_Area_L_6	S35	C191	1354	Olulade	2012	Developmental.Neuropsychology	20	C.12_D.9	visual	phonological.Manipulation	CmorethanD	group by task	-14	32	50	-9	20	53	5.5934	4.1861	4.758	Reading-like task	C	adult	fMRI	MNI
L86	Temporal_Mid_L_37	S35	C191	1355	Olulade	2012	Developmental.Neuropsychology	20	C.12_D.9	visual	phonological.Manipulation	CmorethanD	group by task	-60	-52	4	-58	-58	6	3.2042	5.4677	5.2182	Reading-like task	C	adult	fMRI	MNI
L89	SupraMarginal_L_40	S35	C191	1356	Olulade	2012	Developmental.Neuropsychology	20	C.12_D.9	visual	phonological.Manipulation	CmorethanD	group by task	-54	-44	34	-55	-47	35	4.8824	6.3411	3.247	Reading-like task	C	adult	fMRI	MNI
L18	Temporal_Sup_L_0	S35	C191	1357	Olulade	2012	Developmental.Neuropsychology	20	C.12_D.9	visual	phonological.Manipulation	CmorethanD	group by task	-44	-4	0	-47	-9	-1	3.4362	6.6061	3.4044	Reading-like task	C	adult	fMRI	MNI
L60	Temporal_Mid_L_21	S35	C191	1358	Olulade	2012	Developmental.Neuropsychology	20	C.12_D.9	visual	phonological.Manipulation	CmorethanD	group by task	-44	0	-12	-53	0	-14	4.0104	5.257	6.6805	Reading-like task	C	adult	fMRI	MNI
R44	Postcentral_R_3	S35	C191	1359	Olulade	2012	Developmental.Neuropsychology	20	C.12_D.9	visual	phonological.Manipulation	CmorethanD	group by task	44	-26	40	46	-18	38	3.994	5.2418	3	Reading-like task	C	adult	fMRI	MNI
L65	Postcentral_L_48	S35	C191	1360	Olulade	2012	Developmental.Neuropsychology	20	C.12_D.9	visual	phonological.Manipulation	CmorethanD	group by task	-58	-22	26	-52	-15	26	6.7743	4.9854	3.7489	Reading-like task	C	adult	fMRI	MNI
L90	Frontal_Inf_Tri_L_45	S35	C191	1361	Olulade	2012	Developmental.Neuropsychology	20	C.12_D.9	visual	phonological.Manipulation	CmorethanD	group by task	-48	32	14	-49	28	16	4.1657	4.8228	4.4318	Reading-like task	C	adult	fMRI	MNI
L36	Occipital_Inf_L_19	S35	C191	1362	Olulade	2012	Developmental.Neuropsychology	20	C.12_D.9	visual	phonological.Manipulation	CmorethanD	group by task	-50	-74	-4	-47	-75	-10	4.7891	3.9662	6.0362	Reading-like task	C	adult	fMRI	MNI
L77	NoRegion_41	S35	C191	1363	Olulade	2012	Developmental.Neuropsychology	20	C.12_D.9	visual	phonological.Manipulation	CmorethanD	group by task	-36	-36	34	-39	-39	28	7.6647	5.7594	3.502	Reading-like task	C	adult	fMRI	MNI
L93	Cerebelum_Crus1_L_37	S35	C191	1364	Olulade	2012	Developmental.Neuropsychology	20	C.12_D.9	visual	phonological.Manipulation	CmorethanD	group by task	-44	-56	-26	-42	-55	-30	3.6273	4.6873	3.8559	Reading-like task	C	adult	fMRI	MNI
R56	Frontal_Inf_Tri_R_45	S35	C191	1365	Olulade	2012	Developmental.Neuropsychology	20	C.12_D.9	visual	phonological.Manipulation	CmorethanD	group by task	44	28	28	48	32	26	3.2787	4.4687	4.795	Reading-like task	C	adult	fMRI	MNI
R39	Frontal_Inf_Tri_R_48	S35	C191	1366	Olulade	2012	Developmental.Neuropsychology	20	C.12_D.9	visual	phonological.Manipulation	CmorethanD	group by task	38	24	24	44	14	25	5.9614	5.3963	3.524	Reading-like task	C	adult	fMRI	MNI
R33	Angular_R_39	S35	C191	1367	Olulade	2012	Developmental.Neuropsychology	20	C.12_D.9	visual	phonological.Manipulation	CmorethanD	group by task	50	-60	46	48	-66	41	1.633	6.7515	4.272	Reading-like task	C	adult	fMRI	MNI
R33	Angular_R_39	S35	C191	1368	Olulade	2012	Developmental.Neuropsychology	20	C.12_D.9	visual	phonological.Manipulation	CmorethanD	group by task	46	-60	36	48	-66	41	1.633	6.7515	4.272	Reading-like task	C	adult	fMRI	MNI
L6	Temporal_Inf_L_37	S35	C191	1369	Olulade	2012	Developmental.Neuropsychology	20	C.12_D.9	visual	phonological.Manipulation	CmorethanD	group by task	-44	-58	-2	-50	-61	-9	3.113	3.1565	5.4656	Reading-like task	C	adult	fMRI	MNI
R79	Occipital_Sup_R_18	S35	C192	1370	Olulade	2012	Developmental.Neuropsychology	20	C.12_D.9	visual	phonological.Manipulation	DmorethanC	group by task	24	-96	10	17	-93	18	4.4987	3.645	6.3095	Reading-like task	D	adult	fMRI	MNI
R90	Occipital_Mid_R_18	S35	C192	1371	Olulade	2012	Developmental.Neuropsychology	20	C.12_D.9	visual	phonological.Manipulation	DmorethanC	group by task	36	-92	12	38	-85	10	4.0036	4.2762	5.1195	Reading-like task	D	adult	fMRI	MNI
R76	Parietal_Sup_R_7	S35	C193	1372	Olulade	2012	Developmental.Neuropsychology	20	C.12_D.9	visual	Visual.perception	CmorethanD	group by task	18	-78	54	23	-74	51	6.3509	4.9421	3.872	Non-reading-like task	C	adult	fMRI	MNI
R76	Parietal_Sup_R_7	S35	C193	1373	Olulade	2012	Developmental.Neuropsychology	20	C.12_D.9	visual	Visual.perception	CmorethanD	group by task	28	-82	48	23	-74	51	6.3509	4.9421	3.872	Non-reading-like task	C	adult	fMRI	MNI
R95	Frontal_Mid_R_6	S35	C193	1374	Olulade	2012	Developmental.Neuropsychology	20	C.12_D.9	visual	Visual.perception	CmorethanD	group by task	32	2	54	34	-4	53	6.6226	4.3086	8.6942	Non-reading-like task	C	adult	fMRI	MNI
L35	Occipital_Inf_L_19	S35	C193	1375	Olulade	2012	Developmental.Neuropsychology	20	C.12_D.9	visual	Visual.perception	CmorethanD	group by task	-32	-68	-12	-35	-67	-9	3.5895	2.9659	4.3355	Non-reading-like task	C	adult	fMRI	MNI
L75	Precentral_L_6	S35	C193	1376	Olulade	2012	Developmental.Neuropsychology	20	C.12_D.9	visual	Visual.perception	CmorethanD	group by task	-36	0	58	-40	-9	65	3.3166	9.4415	6.0514	Non-reading-like task	C	adult	fMRI	MNI
L34	Parietal_Sup_L_7	S35	C193	1377	Olulade	2012	Developmental.Neuropsychology	20	C.12_D.9	visual	Visual.perception	CmorethanD	group by task	-22	-64	52	-19	-67	54	4.2706	5.5993	4.8619	Non-reading-like task	C	adult	fMRI	MNI
L34	Parietal_Sup_L_7	S35	C193	1378	Olulade	2012	Developmental.Neuropsychology	20	C.12_D.9	visual	Visual.perception	CmorethanD	group by task	-20	-76	56	-19	-67	54	4.2706	5.5993	4.8619	Non-reading-like task	C	adult	fMRI	MNI
L33	Precuneus_L_5	S35	C193	1379	Olulade	2012	Developmental.Neuropsychology	20	C.12_D.9	visual	Visual.perception	CmorethanD	group by task	-6	-52	56	-11	-49	58	7.8528	2.9439	11.7473	Non-reading-like task	C	adult	fMRI	MNI
R90	Occipital_Mid_R_18	S35	C193	1380	Olulade	2012	Developmental.Neuropsychology	20	C.12_D.9	visual	Visual.perception	CmorethanD	group by task	44	-86	6	38	-85	10	4.0036	4.2762	5.1195	Non-reading-like task	C	adult	fMRI	MNI
L40	Occipital_Mid_L_18	S35	C193	1381	Olulade	2012	Developmental.Neuropsychology	20	C.12_D.9	visual	Visual.perception	CmorethanD	group by task	-30	-90	6	-29	-93	1	2.7103	4.4598	5.9736	Non-reading-like task	C	adult	fMRI	MNI
R57	Frontal_Inf_Tri_R_45	S35	C193	1382	Olulade	2012	Developmental.Neuropsychology	20	C.12_D.9	visual	Visual.perception	CmorethanD	group by task	42	30	22	45	32	14	5.5823	4.272	4.4272	Non-reading-like task	C	adult	fMRI	MNI
L30	Parietal_Inf_L_40	S35	C193	1383	Olulade	2012	Developmental.Neuropsychology	20	C.12_D.9	visual	Visual.perception	CmorethanD	group by task	-36	-40	48	-43	-40	46	6.8841	4.3466	3.5089	Non-reading-like task	C	adult	fMRI	MNI
L68	Cerebelum_Crus2_L_0	S35	C193	1384	Olulade	2012	Developmental.Neuropsychology	20	C.12_D.9	visual	Visual.perception	CmorethanD	group by task	-10	-80	-46	-6	-79	-35	4.5607	3.8687	8.7731	Non-reading-like task	C	adult	fMRI	MNI
R94	Paracentral_Lobule_R_4	S35	C194	1385	Olulade	2012	Developmental.Neuropsychology	20	C.12_D.9	visual	Visual.perception	DmorethanC	group by task	2	-36	66	4	-29	73	1.7321	10.7819	5.1235	Non-reading-like task	D	adult	fMRI	MNI
R96	NoRegion_0	S35	C194	1386	Olulade	2012	Developmental.Neuropsychology	20	C.12_D.9	visual	Visual.perception	DmorethanC	group by task	36	-44	12	32	-39	8	5.3635	9.3214	2.7162	Non-reading-like task	D	adult	fMRI	MNI
L15	NoRegion_4	S35	C195	1387	Olulade	2012	Developmental.Neuropsychology	20	C.12_D.9	visual	Visual.perception	CmorethanD	group by task	-10	-28	62	-13	-24	58	2.3094	4	4.0415	Non-reading-like task	C	adult	fMRI	MNI
L15	NoRegion_4	S35	C195	1388	Olulade	2012	Developmental.Neuropsychology	20	C.12_D.9	visual	Visual.perception	CmorethanD	group by task	-14	-24	54	-13	-24	58	2.3094	4	4.0415	Non-reading-like task	C	adult	fMRI	MNI
L42	Thalamus_L_0	S35	C195	1389	Olulade	2012	Developmental.Neuropsychology	20	C.12_D.9	visual	Visual.perception	CmorethanD	group by task	-10	-24	10	-10	-17	8	5.4447	5.645	3.7491	Non-reading-like task	C	adult	fMRI	MNI
L42	Thalamus_L_0	S35	C195	1390	Olulade	2012	Developmental.Neuropsychology	20	C.12_D.9	visual	Visual.perception	CmorethanD	group by task	-10	-24	10	-10	-17	8	5.4447	5.645	3.7491	Non-reading-like task	C	adult	fMRI	MNI
L42	Thalamus_L_0	S35	C195	1391	Olulade	2012	Developmental.Neuropsychology	20	C.12_D.9	visual	Visual.perception	CmorethanD	group by task	-4	-30	10	-10	-17	8	5.4447	5.645	3.7491	Non-reading-like task	C	adult	fMRI	MNI
L83	Calcarine_L_17	S35	C195	1392	Olulade	2012	Developmental.Neuropsychology	20	C.12_D.9	visual	Visual.perception	CmorethanD	group by task	-18	-106	2	-11	-99	-1	3.8337	5.5343	5.0475	Non-reading-like task	C	adult	fMRI	MNI
R96	NoRegion_0	S35	C195	1393	Olulade	2012	Developmental.Neuropsychology	20	C.12_D.9	visual	Visual.perception	CmorethanD	group by task	26	-32	6	32	-39	8	5.3635	9.3214	2.7162	Non-reading-like task	C	adult	fMRI	MNI
R46	Thalamus_R_0	S35	C195	1394	Olulade	2012	Developmental.Neuropsychology	20	C.12_D.9	visual	Visual.perception	CmorethanD	group by task	20	-18	10	16	-20	8	4.899	4.9244	3.5	Non-reading-like task	C	adult	fMRI	MNI
R87	Occipital_Inf_R_19	S35	C196	1395	Olulade	2012	Developmental.Neuropsychology	20	C.12_D.9	visual	Visual.perception	DmorethanC	group by task	52	-70	-8	48	-69	-12	3.1552	4.9621	3.7491	Non-reading-like task	D	adult	fMRI	MNI
R20	Cingulum_Ant_R_32	S35	C196	1396	Olulade	2012	Developmental.Neuropsychology	20	C.12_D.9	visual	Visual.perception	DmorethanC	group by task	8	52	10	5	51	9	3.8987	10.8995	7.0214	Non-reading-like task	D	adult	fMRI	MNI
L76	Parietal_Inf_L_40	S35	C196	1397	Olulade	2012	Developmental.Neuropsychology	20	C.12_D.9	visual	Visual.perception	DmorethanC	group by task	-40	-52	34	-36	-52	39	4.9344	5.4064	3.315	Non-reading-like task	D	adult	fMRI	MNI
R61	Temporal_Mid_R_37	S35	C196	1398	Olulade	2012	Developmental.Neuropsychology	20	C.12_D.9	visual	Visual.perception	DmorethanC	group by task	56	-60	2	51	-63	9	5.1113	3.8336	6.9437	Non-reading-like task	D	adult	fMRI	MNI
R67	Frontal_Sup_R_9	S35	C196	1399	Olulade	2012	Developmental.Neuropsychology	20	C.12_D.9	visual	Visual.perception	DmorethanC	group by task	10	50	46	18	43	42	5.5603	6.455	3.7417	Non-reading-like task	D	adult	fMRI	MNI
L73	Frontal_Sup_L_0	S36	C197	1400	Paulesu E.	1996	Brain	25	C.5_D.5	visual	Rhyming	Controls	within group simple effect	-14.14	5.35	61.23	-22	-1	53	4.9157	4.9854	7.2035	Reading-like task	C	adult	PET	Talairach
L52	Frontal_Inf_Tri_L_48	S36	C197	1401	Paulesu E.	1996	Brain	25	C.5_D.5	visual	Rhyming	Controls	within group simple effect	-36.36	32.33	14.77	-35	27	10	3.3238	6.0132	4.5059	Reading-like task	C	adult	PET	Talairach
L58	Frontal_Inf_Oper_L_48	S36	C197	1402	Paulesu E.	1996	Brain	25	C.5_D.5	visual	Rhyming	Controls	within group simple effect	-46.46	11.74	13.68	-46	13	14	3.1329	4.0491	5.3228	Reading-like task	C	adult	PET	Talairach
L94	Frontal_Inf_Oper_L_44	S36	C197	1403	Paulesu E.	1996	Brain	25	C.5_D.5	visual	Rhyming	Controls	within group simple effect	-38.38	4.53	35.06	-43	5	29	4.9748	3.6641	4.8013	Reading-like task	C	adult	PET	Talairach
L96	NoRegion_34	S36	C197	1404	Paulesu E.	1996	Brain	25	C.5_D.5	visual	Rhyming	Controls	within group simple effect	-34.34	-5.97	-5.11	-20	-1	-8	5.6983	4.7027	6.4602	Reading-like task	C	adult	PET	Talairach
L72	Insula_L_48	S36	C197	1405	Paulesu E.	1996	Brain	25	C.5_D.5	visual	Rhyming	Controls	within group simple effect	-38.38	14.41	0.76	-36	15	2	3.8879	3.3478	3.964	Reading-like task	C	adult	PET	Talairach
L17	Temporal_Sup_L_48	S36	C197	1406	Paulesu E.	1996	Brain	25	C.5_D.5	visual	Rhyming	Controls	within group simple effect	-46.46	-26.98	2.93	-43	-21	4	6.2013	3.0185	2.5473	Reading-like task	C	adult	PET	Talairach
L28	Temporal_Sup_L_41	S36	C197	1407	Paulesu E.	1996	Brain	25	C.5_D.5	visual	Rhyming	Controls	within group simple effect	-44.44	-33.57	11.29	-40	-36	12	6.1464	3.2447	3.2956	Reading-like task	C	adult	PET	Talairach
L85	Caudate_L_0	S36	C197	1408	Paulesu E.	1996	Brain	25	C.5_D.5	visual	Rhyming	Controls	within group simple effect	-6.06	18.12	9.66	-18	18	8	4.6924	4.7501	4.361	Reading-like task	C	adult	PET	Talairach
L85	Caudate_L_0	S36	C197	1409	Paulesu E.	1996	Brain	25	C.5_D.5	visual	Rhyming	Controls	within group simple effect	-22.22	22.03	14.22	-18	18	8	4.6924	4.7501	4.361	Reading-like task	C	adult	PET	Talairach
L69	Cerebelum_6_L_0	S36	C197	1410	Paulesu E.	1996	Brain	25	C.5_D.5	visual	Rhyming	Controls	within group simple effect	-12.12	-59.1	-17.72	-11	-61	-24	4.8446	6.0287	6.5389	Reading-like task	C	adult	PET	Talairach
R81	Insula_R_48	S36	C197	1411	Paulesu E.	1996	Brain	25	C.5_D.5	visual	Rhyming	Controls	within group simple effect	34.34	12.15	4.99	33	18	8	2.4142	6.0103	4.3894	Reading-like task	C	adult	PET	Talairach
R46	Thalamus_R_0	S36	C197	1412	Paulesu E.	1996	Brain	25	C.5_D.5	visual	Rhyming	Controls	within group simple effect	18.18	-12.56	3.69	16	-20	8	4.899	4.9244	3.5	Reading-like task	C	adult	PET	Talairach
R4	Cerebelum_6_R_18	S36	C197	1413	Paulesu E.	1996	Brain	25	C.5_D.5	visual	Rhyming	Controls	within group simple effect	18.18	-65.07	-22.83	22	-71	-21	4.0999	6.0474	4.9473	Reading-like task	C	adult	PET	Talairach
L16	Supp_motor_Area_L_6	S36	C198	1414	Paulesu E.	1996	Brain	25	C.5_D.5	visual	phonological.STM	Controls	within group simple effect	-2.02	-0.83	60.9	-5	-4	62	3.1929	3.3208	4.5552	Reading-like task	C	adult	PET	Talairach
L8	Rolandic_Oper_L_48	S36	C198	1415	Paulesu E.	1996	Brain	25	C.5_D.5	visual	phonological.STM	Controls	within group simple effect	-46.46	-3.09	21.6	-54	0	12	3.1107	2.9814	5.5179	Reading-like task	C	adult	PET	Talairach
L58	Frontal_Inf_Oper_L_48	S36	C198	1416	Paulesu E.	1996	Brain	25	C.5_D.5	visual	phonological.STM	Controls	within group simple effect	-42.42	9.47	17.91	-46	13	14	3.1329	4.0491	5.3228	Reading-like task	C	adult	PET	Talairach
L8	Rolandic_Oper_L_48	S36	C198	1417	Paulesu E.	1996	Brain	25	C.5_D.5	visual	phonological.STM	Controls	within group simple effect	-52.53	-0.82	17.37	-54	0	12	3.1107	2.9814	5.5179	Reading-like task	C	adult	PET	Talairach
L38	Precentral_L_6	S36	C198	1418	Paulesu E.	1996	Brain	25	C.5_D.5	visual	phonological.STM	Controls	within group simple effect	-36.36	-10.09	38.64	-41	-5	42	3.9337	6.549	3.4455	Reading-like task	C	adult	PET	Talairach
L2	Insula_L_48	S36	C198	1419	Paulesu E.	1996	Brain	25	C.5_D.5	visual	phonological.STM	Controls	within group simple effect	-30.3	0	0	-33	3	9	4.7177	3.2562	3.4362	Reading-like task	C	adult	PET	Talairach
L28	Temporal_Sup_L_41	S36	C198	1420	Paulesu E.	1996	Brain	25	C.5_D.5	visual	phonological.STM	Controls	within group simple effect	-46.46	-39.95	15.3	-40	-36	12	6.1464	3.2447	3.2956	Reading-like task	C	adult	PET	Talairach
L77	NoRegion_41	S36	C198	1421	Paulesu E.	1996	Brain	25	C.5_D.5	visual	phonological.STM	Controls	within group simple effect	-44.44	-36.24	24.21	-39	-39	28	7.6647	5.7594	3.502	Reading-like task	C	adult	PET	Talairach
L69	Cerebelum_6_L_0	S36	C198	1422	Paulesu E.	1996	Brain	25	C.5_D.5	visual	phonological.STM	Controls	within group simple effect	-14.14	-69.6	-13.56	-11	-61	-24	4.8446	6.0287	6.5389	Reading-like task	C	adult	PET	Talairach
L69	Cerebelum_6_L_0	S36	C198	1423	Paulesu E.	1996	Brain	25	C.5_D.5	visual	phonological.STM	Controls	within group simple effect	-12.12	-69.39	-18.31	-11	-61	-24	4.8446	6.0287	6.5389	Reading-like task	C	adult	PET	Talairach
R12	Rolandic_Oper_R_48	S36	C198	1424	Paulesu E.	1996	Brain	25	C.5_D.5	visual	phonological.STM	Controls	within group simple effect	50.51	1.23	17.48	55	-3	15	2.3452	6.2102	4.7188	Reading-like task	C	adult	PET	Talairach
R44	Postcentral_R_3	S36	C198	1425	Paulesu E.	1996	Brain	25	C.5_D.5	visual	phonological.STM	Controls	within group simple effect	46.46	-10.09	38.64	46	-18	38	3.994	5.2418	3	Reading-like task	C	adult	PET	Talairach
R75	Insula_R_48	S36	C198	1426	Paulesu E.	1996	Brain	25	C.5_D.5	visual	phonological.STM	Controls	within group simple effect	38.38	-0.21	4.34	40	0	3	3.1728	5.2708	5.7875	Reading-like task	C	adult	PET	Talairach
R37	Temporal_Mid_R_42	S36	C198	1427	Paulesu E.	1996	Brain	25	C.5_D.5	visual	phonological.STM	Controls	within group simple effect	54.55	-44.27	19.43	61	-41	11	3.4319	3.9087	3.7676	Reading-like task	C	adult	PET	Talairach
R80	Cuneus_R_18	S36	C198	1428	Paulesu E.	1996	Brain	25	C.5_D.5	visual	phonological.STM	Controls	within group simple effect	4.04	-88.13	30.17	5	-80	30	3.2016	6.9282	7.3447	Reading-like task	C	adult	PET	Talairach
R91	Cerebelum_4_5_R_18	S36	C198	1429	Paulesu E.	1996	Brain	25	C.5_D.5	visual	phonological.STM	Controls	within group simple effect	14.14	-58.89	-22.47	10	-56	-15	4.4734	4.4721	7.6768	Reading-like task	C	adult	PET	Talairach
R97	Cingulum_Mid_R_23	S36	C199	1430	Paulesu E.	1996	Brain	25	C.5_D.5	visual	Rhyming	CmorethanD	group by task	6.06	-8.86	56.12	9	-8	40	4.1404	1.6036	10.1242	Reading-like task	C	adult	PET	Talairach
L38	Precentral_L_6	S36	C199	1431	Paulesu E.	1996	Brain	25	C.5_D.5	visual	Rhyming	CmorethanD	group by task	-32.32	0	43.53	-41	-5	42	3.9337	6.549	3.4455	Reading-like task	C	adult	PET	Talairach
L17	Temporal_Sup_L_48	S36	C199	1432	Paulesu E.	1996	Brain	25	C.5_D.5	visual	Rhyming	CmorethanD	group by task	-44.44	-22.86	3.15	-43	-21	4	6.2013	3.0185	2.5473	Reading-like task	C	adult	PET	Talairach
L17	Temporal_Sup_L_48	S36	C199	1433	Paulesu E.	1996	Brain	25	C.5_D.5	visual	Rhyming	CmorethanD	group by task	-34.34	-14.62	3.58	-43	-21	4	6.2013	3.0185	2.5473	Reading-like task	C	adult	PET	Talairach
R14	Pallidum_R_0	S36	C199	1434	Paulesu E.	1996	Brain	25	C.5_D.5	visual	Rhyming	CmorethanD	group by task	18.18	-6.59	8.36	23	-1	5	3.37	6.112	3.9799	Reading-like task	C	adult	PET	Talairach
R75	Insula_R_48	S36	C199	1435	Paulesu E.	1996	Brain	25	C.5_D.5	visual	Rhyming	CmorethanD	group by task	34.34	5.97	4.67	40	0	3	3.1728	5.2708	5.7875	Reading-like task	C	adult	PET	Talairach
L16	Supp_motor_Area_L_6	S36	C200	1436	Paulesu E.	1996	Brain	25	C.5_D.5	visual	phonological.STM	CmorethanD	group by task	-8.08	-2.89	60.79	-5	-4	62	3.1929	3.3208	4.5552	Reading-like task	C	adult	PET	Talairach
L1	Insula_L_48	S36	C200	1437	Paulesu E.	1996	Brain	25	C.5_D.5	visual	phonological.STM	CmorethanD	group by task	-38.38	-5.15	21.49	-36	-8	18	1.8645	2.2991	4.7409	Reading-like task	C	adult	PET	Talairach
L38	Precentral_L_6	S36	C200	1438	Paulesu E.	1996	Brain	25	C.5_D.5	visual	phonological.STM	CmorethanD	group by task	-40.4	-7.83	34.41	-41	-5	42	3.9337	6.549	3.4455	Reading-like task	C	adult	PET	Talairach
L2	Insula_L_48	S36	C200	1439	Paulesu E.	1996	Brain	25	C.5_D.5	visual	phonological.STM	CmorethanD	group by task	-34.34	-0.62	13.03	-33	3	9	4.7177	3.2562	3.4362	Reading-like task	C	adult	PET	Talairach
L77	NoRegion_41	S36	C200	1440	Paulesu E.	1996	Brain	25	C.5_D.5	visual	phonological.STM	CmorethanD	group by task	-46.46	-46.54	23.66	-39	-39	28	7.6647	5.7594	3.502	Reading-like task	C	adult	PET	Talairach
L69	Cerebelum_6_L_0	S36	C200	1441	Paulesu E.	1996	Brain	25	C.5_D.5	visual	phonological.STM	CmorethanD	group by task	-16.16	-48.6	-21.88	-11	-61	-24	4.8446	6.0287	6.5389	Reading-like task	C	adult	PET	Talairach
R75	Insula_R_48	S36	C200	1442	Paulesu E.	1996	Brain	25	C.5_D.5	visual	phonological.STM	CmorethanD	group by task	44.44	-0.62	13.03	40	0	3	3.1728	5.2708	5.7875	Reading-like task	C	adult	PET	Talairach
R75	Insula_R_48	S36	C200	1443	Paulesu E.	1996	Brain	25	C.5_D.5	visual	phonological.STM	CmorethanD	group by task	38.38	1.85	4.45	40	0	3	3.1728	5.2708	5.7875	Reading-like task	C	adult	PET	Talairach
L52	Frontal_Inf_Tri_L_48	S36	C201	1444	Paulesu E.	1996	Brain	25	C.5_D.5	visual	Rhyming	Dyslexics	within group simple effect	-34.34	22.03	14.22	-35	27	10	3.3238	6.0132	4.5059	Reading-like task	D	adult	PET	Talairach
L94	Frontal_Inf_Oper_L_44	S36	C201	1445	Paulesu E.	1996	Brain	25	C.5_D.5	visual	Rhyming	Dyslexics	within group simple effect	-36.36	9.06	26.6	-43	5	29	4.9748	3.6641	4.8013	Reading-like task	D	adult	PET	Talairach
L94	Frontal_Inf_Oper_L_44	S36	C201	1446	Paulesu E.	1996	Brain	25	C.5_D.5	visual	Rhyming	Dyslexics	within group simple effect	-38.38	6.59	35.17	-43	5	29	4.9748	3.6641	4.8013	Reading-like task	D	adult	PET	Talairach
L80	NoRegion_0	S36	C201	1447	Paulesu E.	1996	Brain	25	C.5_D.5	visual	Rhyming	Dyslexics	within group simple effect	-18.18	7.82	9.12	-20	-3	14	4.0632	5.1801	6.52	Reading-like task	D	adult	PET	Talairach
L85	Caudate_L_0	S36	C202	1448	Paulesu E.	1996	Brain	25	C.5_D.5	visual	phonological.STM	Dyslexics	within group simple effect	-22.22	16.27	5.21	-18	18	8	4.6924	4.7501	4.361	Reading-like task	D	adult	PET	Talairach
L94	Frontal_Inf_Oper_L_44	S36	C202	1449	Paulesu E.	1996	Brain	25	C.5_D.5	visual	phonological.STM	Dyslexics	within group simple effect	-48.48	5.15	22.04	-43	5	29	4.9748	3.6641	4.8013	Reading-like task	D	adult	PET	Talairach
L20	Temporal_Mid_L_22	S36	C202	1450	Paulesu E.	1996	Brain	25	C.5_D.5	visual	phonological.STM	Dyslexics	within group simple effect	-52.53	-33.57	11.29	-59	-35	6	4.8775	3.2499	4.0976	Reading-like task	D	adult	PET	Talairach
L77	NoRegion_41	S36	C202	1451	Paulesu E.	1996	Brain	25	C.5_D.5	visual	phonological.STM	Dyslexics	within group simple effect	-48.48	-28.01	24.64	-39	-39	28	7.6647	5.7594	3.502	Reading-like task	D	adult	PET	Talairach
R91	Cerebelum_4_5_R_18	S36	C202	1452	Paulesu E.	1996	Brain	25	C.5_D.5	visual	phonological.STM	Dyslexics	within group simple effect	14.14	-56.83	-22.36	10	-56	-15	4.4734	4.4721	7.6768	Reading-like task	D	adult	PET	Talairach
L58	Frontal_Inf_Oper_L_48	S37	C203	1453	Paulesu E.	2001	Science	23	ITA_C.12_D.12_ENG_C.12_D.12_FR_C.12_D.12	visual	Reading	Controls	within group simple effect	-46	8	16	-46	13	14	3.1329	4.0491	5.3228	Reading-like task	C	adult	PET	MNI
L94	Frontal_Inf_Oper_L_44	S37	C203	1454	Paulesu E.	2001	Science	23	ITA_C.12_D.12_ENG_C.12_D.12_FR_C.12_D.12	visual	Reading	Controls	within group simple effect	-40	6	22	-43	5	29	4.9748	3.6641	4.8013	Reading-like task	C	adult	PET	MNI
L94	Frontal_Inf_Oper_L_44	S37	C203	1455	Paulesu E.	2001	Science	23	ITA_C.12_D.12_ENG_C.12_D.12_FR_C.12_D.12	visual	Reading	Controls	within group simple effect	-50	-4	32	-43	5	29	4.9748	3.6641	4.8013	Reading-like task	C	adult	PET	MNI
L65	Postcentral_L_48	S37	C203	1456	Paulesu E.	2001	Science	23	ITA_C.12_D.12_ENG_C.12_D.12_FR_C.12_D.12	visual	Reading	Controls	within group simple effect	-50	-16	30	-52	-15	26	6.7743	4.9854	3.7489	Reading-like task	C	adult	PET	MNI
L57	Frontal_Inf_Oper_L_44	S37	C203	1457	Paulesu E.	2001	Science	23	ITA_C.12_D.12_ENG_C.12_D.12_FR_C.12_D.12	visual	Reading	Controls	within group simple effect	-54	8	10	-56	15	12	3.0056	4.1369	4.7609	Reading-like task	C	adult	PET	MNI
L94	Frontal_Inf_Oper_L_44	S37	C203	1458	Paulesu E.	2001	Science	23	ITA_C.12_D.12_ENG_C.12_D.12_FR_C.12_D.12	visual	Reading	Controls	within group simple effect	-48	2	22	-43	5	29	4.9748	3.6641	4.8013	Reading-like task	C	adult	PET	MNI
L52	Frontal_Inf_Tri_L_48	S37	C203	1459	Paulesu E.	2001	Science	23	ITA_C.12_D.12_ENG_C.12_D.12_FR_C.12_D.12	visual	Reading	Controls	within group simple effect	-38	22	12	-35	27	10	3.3238	6.0132	4.5059	Reading-like task	C	adult	PET	MNI
L94	Frontal_Inf_Oper_L_44	S37	C203	1460	Paulesu E.	2001	Science	23	ITA_C.12_D.12_ENG_C.12_D.12_FR_C.12_D.12	visual	Reading	Controls	within group simple effect	-32	2	22	-43	5	29	4.9748	3.6641	4.8013	Reading-like task	C	adult	PET	MNI
L2	Insula_L_48	S37	C203	1461	Paulesu E.	2001	Science	23	ITA_C.12_D.12_ENG_C.12_D.12_FR_C.12_D.12	visual	Reading	Controls	within group simple effect	-34	6	10	-33	3	9	4.7177	3.2562	3.4362	Reading-like task	C	adult	PET	MNI
L7	Heschl_L_48	S37	C203	1462	Paulesu E.	2001	Science	23	ITA_C.12_D.12_ENG_C.12_D.12_FR_C.12_D.12	visual	Reading	Controls	within group simple effect	-60	-10	14	-59	-12	10	1.8851	3.6547	4.6828	Reading-like task	C	adult	PET	MNI
L28	Temporal_Sup_L_41	S37	C203	1463	Paulesu E.	2001	Science	23	ITA_C.12_D.12_ENG_C.12_D.12_FR_C.12_D.12	visual	Reading	Controls	within group simple effect	-42	-38	14	-40	-36	12	6.1464	3.2447	3.2956	Reading-like task	C	adult	PET	MNI
L87	Temporal_Sup_L_42	S37	C203	1464	Paulesu E.	2001	Science	23	ITA_C.12_D.12_ENG_C.12_D.12_FR_C.12_D.12	visual	Reading	Controls	within group simple effect	-54	-42	16	-60	-44	16	5.966	4.6274	4.1726	Reading-like task	C	adult	PET	MNI
L14	Temporal_Mid_L_21	S37	C203	1465	Paulesu E.	2001	Science	23	ITA_C.12_D.12_ENG_C.12_D.12_FR_C.12_D.12	visual	Reading	Controls	within group simple effect	-66	-26	2	-65	-26	6	4.6188	2.8519	5.0888	Reading-like task	C	adult	PET	MNI
L87	Temporal_Sup_L_42	S37	C203	1466	Paulesu E.	2001	Science	23	ITA_C.12_D.12_ENG_C.12_D.12_FR_C.12_D.12	visual	Reading	Controls	within group simple effect	-64	-44	12	-60	-44	16	5.966	4.6274	4.1726	Reading-like task	C	adult	PET	MNI
L20	Temporal_Mid_L_22	S37	C203	1467	Paulesu E.	2001	Science	23	ITA_C.12_D.12_ENG_C.12_D.12_FR_C.12_D.12	visual	Reading	Controls	within group simple effect	-64	-36	6	-59	-35	6	4.8775	3.2499	4.0976	Reading-like task	C	adult	PET	MNI
L23	Temporal_Inf_L_20	S37	C203	1468	Paulesu E.	2001	Science	23	ITA_C.12_D.12_ENG_C.12_D.12_FR_C.12_D.12	visual	Reading	Controls	within group simple effect	-44	-44	-6	-45	-49	-15	3.1542	4.1801	3.9993	Reading-like task	C	adult	PET	MNI
L86	Temporal_Mid_L_37	S37	C203	1469	Paulesu E.	2001	Science	23	ITA_C.12_D.12_ENG_C.12_D.12_FR_C.12_D.12	visual	Reading	Controls	within group simple effect	-58	-54	8	-58	-58	6	3.2042	5.4677	5.2182	Reading-like task	C	adult	PET	MNI
L93	Cerebelum_Crus1_L_37	S37	C203	1470	Paulesu E.	2001	Science	23	ITA_C.12_D.12_ENG_C.12_D.12_FR_C.12_D.12	visual	Reading	Controls	within group simple effect	-46	-54	-22	-42	-55	-30	3.6273	4.6873	3.8559	Reading-like task	C	adult	PET	MNI
L23	Temporal_Inf_L_20	S37	C203	1471	Paulesu E.	2001	Science	23	ITA_C.12_D.12_ENG_C.12_D.12_FR_C.12_D.12	visual	Reading	Controls	within group simple effect	-42	-42	-14	-45	-49	-15	3.1542	4.1801	3.9993	Reading-like task	C	adult	PET	MNI
L41	Thalamus_L_0	S37	C203	1472	Paulesu E.	2001	Science	23	ITA_C.12_D.12_ENG_C.12_D.12_FR_C.12_D.12	visual	Reading	Controls	within group simple effect	-14	-24	4	-14	-28	9	3.5314	4.3046	7.4562	Reading-like task	C	adult	PET	MNI
L2	Insula_L_48	S37	C203	1473	Paulesu E.	2001	Science	23	ITA_C.12_D.12_ENG_C.12_D.12_FR_C.12_D.12	visual	Reading	Controls	within group simple effect	-28	0	10	-33	3	9	4.7177	3.2562	3.4362	Reading-like task	C	adult	PET	MNI
L22	Hippocampus_L_37	S37	C203	1474	Paulesu E.	2001	Science	23	ITA_C.12_D.12_ENG_C.12_D.12_FR_C.12_D.12	visual	Reading	Controls	within group simple effect	-24	-22	-2	-24	-28	-5	3.9279	4.097	2.4495	Reading-like task	C	adult	PET	MNI
L41	Thalamus_L_0	S37	C203	1475	Paulesu E.	2001	Science	23	ITA_C.12_D.12_ENG_C.12_D.12_FR_C.12_D.12	visual	Reading	Controls	within group simple effect	-8	-28	-2	-14	-28	9	3.5314	4.3046	7.4562	Reading-like task	C	adult	PET	MNI
L82	Cerebelum_4_5_L_0	S37	C203	1476	Paulesu E.	2001	Science	23	ITA_C.12_D.12_ENG_C.12_D.12_FR_C.12_D.12	visual	Reading	Controls	within group simple effect	-4	-44	-8	-8	-45	-4	3.7476	4.3474	6.8548	Reading-like task	C	adult	PET	MNI
L46	NoRegion_37	S37	C203	1477	Paulesu E.	2001	Science	23	ITA_C.12_D.12_ENG_C.12_D.12_FR_C.12_D.12	visual	Reading	Controls	within group simple effect	-26	-50	-30	-24	-48	-31	8.2168	5.0452	2.4802	Reading-like task	C	adult	PET	MNI
R1	Frontal_Inf_Tri_R_0	S37	C203	1478	Paulesu E.	2001	Science	23	ITA_C.12_D.12_ENG_C.12_D.12_FR_C.12_D.12	visual	Reading	Controls	within group simple effect	60	28	-2	58	29	-1	4.0415	1.7321	1.1547	Reading-like task	C	adult	PET	MNI
R72	Precentral_R_6	S37	C203	1479	Paulesu E.	2001	Science	23	ITA_C.12_D.12_ENG_C.12_D.12_FR_C.12_D.12	visual	Reading	Controls	within group simple effect	60	-8	44	57	-5	46	2.5226	5.4244	2.1794	Reading-like task	C	adult	PET	MNI
R92	Temporal_Sup_R_48	S37	C203	1480	Paulesu E.	2001	Science	23	ITA_C.12_D.12_ENG_C.12_D.12_FR_C.12_D.12	visual	Reading	Controls	within group simple effect	68	-2	0	64	-7	0	3.9333	3.6491	6.7633	Reading-like task	C	adult	PET	MNI
R46	Thalamus_R_0	S37	C203	1481	Paulesu E.	2001	Science	23	ITA_C.12_D.12_ENG_C.12_D.12_FR_C.12_D.12	visual	Reading	Controls	within group simple effect	22	-18	4	16	-20	8	4.899	4.9244	3.5	Reading-like task	C	adult	PET	MNI
R14	Pallidum_R_0	S37	C203	1482	Paulesu E.	2001	Science	23	ITA_C.12_D.12_ENG_C.12_D.12_FR_C.12_D.12	visual	Reading	Controls	within group simple effect	24	-8	4	23	-1	5	3.37	6.112	3.9799	Reading-like task	C	adult	PET	MNI
R7	Vermis_1_2_0	S37	C203	1483	Paulesu E.	2001	Science	23	ITA_C.12_D.12_ENG_C.12_D.12_FR_C.12_D.12	visual	Reading	Controls	within group simple effect	2	-36	-20	4	-37	-21	3.7417	6.1482	1.3416	Reading-like task	C	adult	PET	MNI
R7	Vermis_1_2_0	S37	C203	1484	Paulesu E.	2001	Science	23	ITA_C.12_D.12_ENG_C.12_D.12_FR_C.12_D.12	visual	Reading	Controls	within group simple effect	8	-42	-22	4	-37	-21	3.7417	6.1482	1.3416	Reading-like task	C	adult	PET	MNI
L87	Temporal_Sup_L_42	S37	C204	1485	Paulesu E.	2001	Science	23	ITA_C.12_D.12_ENG_C.12_D.12_FR_C.12_D.12	visual	Reading	CmorethanD	group by task	-54	-50	14	-60	-44	16	5.966	4.6274	4.1726	Reading-like task	C	adult	PET	MNI
L86	Temporal_Mid_L_37	S37	C204	1486	Paulesu E.	2001	Science	23	ITA_C.12_D.12_ENG_C.12_D.12_FR_C.12_D.12	visual	Reading	CmorethanD	group by task	-60	-56	0	-58	-58	6	3.2042	5.4677	5.2182	Reading-like task	C	adult	PET	MNI
L6	Temporal_Inf_L_37	S37	C204	1487	Paulesu E.	2001	Science	23	ITA_C.12_D.12_ENG_C.12_D.12_FR_C.12_D.12	visual	Reading	CmorethanD	group by task	-52	-60	-14	-50	-61	-9	3.113	3.1565	5.4656	Reading-like task	C	adult	PET	MNI
L6	Temporal_Inf_L_37	S37	C204	1488	Paulesu E.	2001	Science	23	ITA_C.12_D.12_ENG_C.12_D.12_FR_C.12_D.12	visual	Reading	CmorethanD	group by task	-52	-64	-6	-50	-61	-9	3.113	3.1565	5.4656	Reading-like task	C	adult	PET	MNI
L90	Frontal_Inf_Tri_L_45	S37	C205	1489	Paulesu E.	2001	Science	23	ITA_C.12_D.12_ENG_C.12_D.12_FR_C.12_D.12	visual	Reading	Dyslexics	within group simple effect	-44	24	14	-49	28	16	4.1657	4.8228	4.4318	Reading-like task	D	adult	PET	MNI
L58	Frontal_Inf_Oper_L_48	S37	C205	1490	Paulesu E.	2001	Science	23	ITA_C.12_D.12_ENG_C.12_D.12_FR_C.12_D.12	visual	Reading	Dyslexics	within group simple effect	-46	16	14	-46	13	14	3.1329	4.0491	5.3228	Reading-like task	D	adult	PET	MNI
L57	Frontal_Inf_Oper_L_44	S37	C205	1491	Paulesu E.	2001	Science	23	ITA_C.12_D.12_ENG_C.12_D.12_FR_C.12_D.12	visual	Reading	Dyslexics	within group simple effect	-52	12	8	-56	15	12	3.0056	4.1369	4.7609	Reading-like task	D	adult	PET	MNI
L20	Temporal_Mid_L_22	S37	C205	1492	Paulesu E.	2001	Science	23	ITA_C.12_D.12_ENG_C.12_D.12_FR_C.12_D.12	visual	Reading	Dyslexics	within group simple effect	-60	-38	10	-59	-35	6	4.8775	3.2499	4.0976	Reading-like task	D	adult	PET	MNI
L54	NoRegion_0	S37	C205	1493	Paulesu E.	2001	Science	23	ITA_C.12_D.12_ENG_C.12_D.12_FR_C.12_D.12	visual	Reading	Dyslexics	within group simple effect	-56	6	-2	-47	14	-4	4.6787	5.7648	3.9611	Reading-like task	D	adult	PET	MNI
L14	Temporal_Mid_L_21	S37	C205	1494	Paulesu E.	2001	Science	23	ITA_C.12_D.12_ENG_C.12_D.12_FR_C.12_D.12	visual	Reading	Dyslexics	within group simple effect	-68	-26	2	-65	-26	6	4.6188	2.8519	5.0888	Reading-like task	D	adult	PET	MNI
L80	NoRegion_0	S37	C205	1495	Paulesu E.	2001	Science	23	ITA_C.12_D.12_ENG_C.12_D.12_FR_C.12_D.12	visual	Reading	Dyslexics	within group simple effect	-20	-6	6	-20	-3	14	4.0632	5.1801	6.52	Reading-like task	D	adult	PET	MNI
L80	NoRegion_0	S37	C205	1496	Paulesu E.	2001	Science	23	ITA_C.12_D.12_ENG_C.12_D.12_FR_C.12_D.12	visual	Reading	Dyslexics	within group simple effect	-24	-2	6	-20	-3	14	4.0632	5.1801	6.52	Reading-like task	D	adult	PET	MNI
L80	NoRegion_0	S37	C205	1497	Paulesu E.	2001	Science	23	ITA_C.12_D.12_ENG_C.12_D.12_FR_C.12_D.12	visual	Reading	Dyslexics	within group simple effect	-12	-8	16	-20	-3	14	4.0632	5.1801	6.52	Reading-like task	D	adult	PET	MNI
R2	Frontal_Inf_Oper_R_45	S37	C205	1498	Paulesu E.	2001	Science	23	ITA_C.12_D.12_ENG_C.12_D.12_FR_C.12_D.12	visual	Reading	Dyslexics	within group simple effect	44	18	8	47	19	7	6.6564	1.8694	5.776	Reading-like task	D	adult	PET	MNI
R38	Temporal_Mid_R_21	S37	C205	1499	Paulesu E.	2001	Science	23	ITA_C.12_D.12_ENG_C.12_D.12_FR_C.12_D.12	visual	Reading	Dyslexics	within group simple effect	50	-38	8	53	-36	1	6.2162	4.9923	4.1541	Reading-like task	D	adult	PET	MNI
R81	Insula_R_48	S37	C205	1500	Paulesu E.	2001	Science	23	ITA_C.12_D.12_ENG_C.12_D.12_FR_C.12_D.12	visual	Reading	Dyslexics	within group simple effect	34	14	14	33	18	8	2.4142	6.0103	4.3894	Reading-like task	D	adult	PET	MNI
L58	Frontal_Inf_Oper_L_48	S37	C316	2313	Paulesu E.	2001	Science	23	ITA_C.12_D.12_ENG_C.12_D.12_FR_C.12_D.12	visual	Reading	Controls	within group simple effect	-46	8	16	-46	13	14	3.1329	4.0491	5.3228	Reading-like task	C	adult	PET	MNI
L94	Frontal_Inf_Oper_L_44	S37	C316	2314	Paulesu E.	2001	Science	23	ITA_C.12_D.12_ENG_C.12_D.12_FR_C.12_D.12	visual	Reading	Controls	within group simple effect	-40	6	22	-43	5	29	4.9748	3.6641	4.8013	Reading-like task	C	adult	PET	MNI
L94	Frontal_Inf_Oper_L_44	S37	C316	2315	Paulesu E.	2001	Science	23	ITA_C.12_D.12_ENG_C.12_D.12_FR_C.12_D.12	visual	Reading	Controls	within group simple effect	-50	-4	32	-43	5	29	4.9748	3.6641	4.8013	Reading-like task	C	adult	PET	MNI
L65	Postcentral_L_48	S37	C316	2316	Paulesu E.	2001	Science	23	ITA_C.12_D.12_ENG_C.12_D.12_FR_C.12_D.12	visual	Reading	Controls	within group simple effect	-50	-16	30	-52	-15	26	6.7743	4.9854	3.7489	Reading-like task	C	adult	PET	MNI
L57	Frontal_Inf_Oper_L_44	S37	C316	2317	Paulesu E.	2001	Science	23	ITA_C.12_D.12_ENG_C.12_D.12_FR_C.12_D.12	visual	Reading	Controls	within group simple effect	-54	8	10	-56	15	12	3.0056	4.1369	4.7609	Reading-like task	C	adult	PET	MNI
L94	Frontal_Inf_Oper_L_44	S37	C316	2318	Paulesu E.	2001	Science	23	ITA_C.12_D.12_ENG_C.12_D.12_FR_C.12_D.12	visual	Reading	Controls	within group simple effect	-48	2	22	-43	5	29	4.9748	3.6641	4.8013	Reading-like task	C	adult	PET	MNI
L52	Frontal_Inf_Tri_L_48	S37	C316	2319	Paulesu E.	2001	Science	23	ITA_C.12_D.12_ENG_C.12_D.12_FR_C.12_D.12	visual	Reading	Controls	within group simple effect	-38	22	12	-35	27	10	3.3238	6.0132	4.5059	Reading-like task	C	adult	PET	MNI
L94	Frontal_Inf_Oper_L_44	S37	C316	2320	Paulesu E.	2001	Science	23	ITA_C.12_D.12_ENG_C.12_D.12_FR_C.12_D.12	visual	Reading	Controls	within group simple effect	-32	2	22	-43	5	29	4.9748	3.6641	4.8013	Reading-like task	C	adult	PET	MNI
L2	Insula_L_48	S37	C316	2321	Paulesu E.	2001	Science	23	ITA_C.12_D.12_ENG_C.12_D.12_FR_C.12_D.12	visual	Reading	Controls	within group simple effect	-34	6	10	-33	3	9	4.7177	3.2562	3.4362	Reading-like task	C	adult	PET	MNI
L7	Heschl_L_48	S37	C316	2322	Paulesu E.	2001	Science	23	ITA_C.12_D.12_ENG_C.12_D.12_FR_C.12_D.12	visual	Reading	Controls	within group simple effect	-60	-10	14	-59	-12	10	1.8851	3.6547	4.6828	Reading-like task	C	adult	PET	MNI
L28	Temporal_Sup_L_41	S37	C316	2323	Paulesu E.	2001	Science	23	ITA_C.12_D.12_ENG_C.12_D.12_FR_C.12_D.12	visual	Reading	Controls	within group simple effect	-42	-38	14	-40	-36	12	6.1464	3.2447	3.2956	Reading-like task	C	adult	PET	MNI
L87	Temporal_Sup_L_42	S37	C316	2324	Paulesu E.	2001	Science	23	ITA_C.12_D.12_ENG_C.12_D.12_FR_C.12_D.12	visual	Reading	Controls	within group simple effect	-54	-42	16	-60	-44	16	5.966	4.6274	4.1726	Reading-like task	C	adult	PET	MNI
L14	Temporal_Mid_L_21	S37	C316	2325	Paulesu E.	2001	Science	23	ITA_C.12_D.12_ENG_C.12_D.12_FR_C.12_D.12	visual	Reading	Controls	within group simple effect	-66	-26	2	-65	-26	6	4.6188	2.8519	5.0888	Reading-like task	C	adult	PET	MNI
L87	Temporal_Sup_L_42	S37	C316	2326	Paulesu E.	2001	Science	23	ITA_C.12_D.12_ENG_C.12_D.12_FR_C.12_D.12	visual	Reading	Controls	within group simple effect	-64	-44	12	-60	-44	16	5.966	4.6274	4.1726	Reading-like task	C	adult	PET	MNI
L20	Temporal_Mid_L_22	S37	C316	2327	Paulesu E.	2001	Science	23	ITA_C.12_D.12_ENG_C.12_D.12_FR_C.12_D.12	visual	Reading	Controls	within group simple effect	-64	-36	6	-59	-35	6	4.8775	3.2499	4.0976	Reading-like task	C	adult	PET	MNI
L23	Temporal_Inf_L_20	S37	C316	2328	Paulesu E.	2001	Science	23	ITA_C.12_D.12_ENG_C.12_D.12_FR_C.12_D.12	visual	Reading	Controls	within group simple effect	-44	-44	-6	-45	-49	-15	3.1542	4.1801	3.9993	Reading-like task	C	adult	PET	MNI
L86	Temporal_Mid_L_37	S37	C316	2329	Paulesu E.	2001	Science	23	ITA_C.12_D.12_ENG_C.12_D.12_FR_C.12_D.12	visual	Reading	Controls	within group simple effect	-58	-54	8	-58	-58	6	3.2042	5.4677	5.2182	Reading-like task	C	adult	PET	MNI
L93	Cerebelum_Crus1_L_37	S37	C316	2330	Paulesu E.	2001	Science	23	ITA_C.12_D.12_ENG_C.12_D.12_FR_C.12_D.12	visual	Reading	Controls	within group simple effect	-46	-54	-22	-42	-55	-30	3.6273	4.6873	3.8559	Reading-like task	C	adult	PET	MNI
L23	Temporal_Inf_L_20	S37	C316	2331	Paulesu E.	2001	Science	23	ITA_C.12_D.12_ENG_C.12_D.12_FR_C.12_D.12	visual	Reading	Controls	within group simple effect	-42	-42	-14	-45	-49	-15	3.1542	4.1801	3.9993	Reading-like task	C	adult	PET	MNI
L41	Thalamus_L_0	S37	C316	2332	Paulesu E.	2001	Science	23	ITA_C.12_D.12_ENG_C.12_D.12_FR_C.12_D.12	visual	Reading	Controls	within group simple effect	-14	-24	4	-14	-28	9	3.5314	4.3046	7.4562	Reading-like task	C	adult	PET	MNI
L2	Insula_L_48	S37	C316	2333	Paulesu E.	2001	Science	23	ITA_C.12_D.12_ENG_C.12_D.12_FR_C.12_D.12	visual	Reading	Controls	within group simple effect	-28	0	10	-33	3	9	4.7177	3.2562	3.4362	Reading-like task	C	adult	PET	MNI
L22	Hippocampus_L_37	S37	C316	2334	Paulesu E.	2001	Science	23	ITA_C.12_D.12_ENG_C.12_D.12_FR_C.12_D.12	visual	Reading	Controls	within group simple effect	-24	-22	-2	-24	-28	-5	3.9279	4.097	2.4495	Reading-like task	C	adult	PET	MNI
L41	Thalamus_L_0	S37	C316	2335	Paulesu E.	2001	Science	23	ITA_C.12_D.12_ENG_C.12_D.12_FR_C.12_D.12	visual	Reading	Controls	within group simple effect	-8	-28	-2	-14	-28	9	3.5314	4.3046	7.4562	Reading-like task	C	adult	PET	MNI
L82	Cerebelum_4_5_L_0	S37	C316	2336	Paulesu E.	2001	Science	23	ITA_C.12_D.12_ENG_C.12_D.12_FR_C.12_D.12	visual	Reading	Controls	within group simple effect	-4	-44	-8	-8	-45	-4	3.7476	4.3474	6.8548	Reading-like task	C	adult	PET	MNI
L46	NoRegion_37	S37	C316	2337	Paulesu E.	2001	Science	23	ITA_C.12_D.12_ENG_C.12_D.12_FR_C.12_D.12	visual	Reading	Controls	within group simple effect	-26	-50	-30	-24	-48	-31	8.2168	5.0452	2.4802	Reading-like task	C	adult	PET	MNI
R1	Frontal_Inf_Tri_R_0	S37	C316	2338	Paulesu E.	2001	Science	23	ITA_C.12_D.12_ENG_C.12_D.12_FR_C.12_D.12	visual	Reading	Controls	within group simple effect	60	28	-2	58	29	-1	4.0415	1.7321	1.1547	Reading-like task	C	adult	PET	MNI
R72	Precentral_R_6	S37	C316	2339	Paulesu E.	2001	Science	23	ITA_C.12_D.12_ENG_C.12_D.12_FR_C.12_D.12	visual	Reading	Controls	within group simple effect	60	-8	44	57	-5	46	2.5226	5.4244	2.1794	Reading-like task	C	adult	PET	MNI
R92	Temporal_Sup_R_48	S37	C316	2340	Paulesu E.	2001	Science	23	ITA_C.12_D.12_ENG_C.12_D.12_FR_C.12_D.12	visual	Reading	Controls	within group simple effect	68	-2	0	64	-7	0	3.9333	3.6491	6.7633	Reading-like task	C	adult	PET	MNI
R46	Thalamus_R_0	S37	C316	2341	Paulesu E.	2001	Science	23	ITA_C.12_D.12_ENG_C.12_D.12_FR_C.12_D.12	visual	Reading	Controls	within group simple effect	22	-18	4	16	-20	8	4.899	4.9244	3.5	Reading-like task	C	adult	PET	MNI
R14	Pallidum_R_0	S37	C316	2342	Paulesu E.	2001	Science	23	ITA_C.12_D.12_ENG_C.12_D.12_FR_C.12_D.12	visual	Reading	Controls	within group simple effect	24	-8	4	23	-1	5	3.37	6.112	3.9799	Reading-like task	C	adult	PET	MNI
R7	Vermis_1_2_0	S37	C316	2343	Paulesu E.	2001	Science	23	ITA_C.12_D.12_ENG_C.12_D.12_FR_C.12_D.12	visual	Reading	Controls	within group simple effect	2	-36	-20	4	-37	-21	3.7417	6.1482	1.3416	Reading-like task	C	adult	PET	MNI
R7	Vermis_1_2_0	S37	C316	2344	Paulesu E.	2001	Science	23	ITA_C.12_D.12_ENG_C.12_D.12_FR_C.12_D.12	visual	Reading	Controls	within group simple effect	8	-42	-22	4	-37	-21	3.7417	6.1482	1.3416	Reading-like task	C	adult	PET	MNI
L87	Temporal_Sup_L_42	S37	C317	2345	Paulesu E.	2001	Science	23	ITA_C.12_D.12_ENG_C.12_D.12_FR_C.12_D.12	visual	Reading	CmorethanD	group by task	-54	-50	14	-60	-44	16	5.966	4.6274	4.1726	Reading-like task	C	adult	PET	MNI
L86	Temporal_Mid_L_37	S37	C317	2346	Paulesu E.	2001	Science	23	ITA_C.12_D.12_ENG_C.12_D.12_FR_C.12_D.12	visual	Reading	CmorethanD	group by task	-60	-56	0	-58	-58	6	3.2042	5.4677	5.2182	Reading-like task	C	adult	PET	MNI
L6	Temporal_Inf_L_37	S37	C317	2347	Paulesu E.	2001	Science	23	ITA_C.12_D.12_ENG_C.12_D.12_FR_C.12_D.12	visual	Reading	CmorethanD	group by task	-52	-60	-14	-50	-61	-9	3.113	3.1565	5.4656	Reading-like task	C	adult	PET	MNI
L6	Temporal_Inf_L_37	S37	C317	2348	Paulesu E.	2001	Science	23	ITA_C.12_D.12_ENG_C.12_D.12_FR_C.12_D.12	visual	Reading	CmorethanD	group by task	-52	-64	-6	-50	-61	-9	3.113	3.1565	5.4656	Reading-like task	C	adult	PET	MNI
L90	Frontal_Inf_Tri_L_45	S37	C318	2349	Paulesu E.	2001	Science	23	ITA_C.12_D.12_ENG_C.12_D.12_FR_C.12_D.12	visual	Reading	Dyslexics	within group simple effect	-44	24	14	-49	28	16	4.1657	4.8228	4.4318	Reading-like task	D	adult	PET	MNI
L58	Frontal_Inf_Oper_L_48	S37	C318	2350	Paulesu E.	2001	Science	23	ITA_C.12_D.12_ENG_C.12_D.12_FR_C.12_D.12	visual	Reading	Dyslexics	within group simple effect	-46	16	14	-46	13	14	3.1329	4.0491	5.3228	Reading-like task	D	adult	PET	MNI
L57	Frontal_Inf_Oper_L_44	S37	C318	2351	Paulesu E.	2001	Science	23	ITA_C.12_D.12_ENG_C.12_D.12_FR_C.12_D.12	visual	Reading	Dyslexics	within group simple effect	-52	12	8	-56	15	12	3.0056	4.1369	4.7609	Reading-like task	D	adult	PET	MNI
L20	Temporal_Mid_L_22	S37	C318	2352	Paulesu E.	2001	Science	23	ITA_C.12_D.12_ENG_C.12_D.12_FR_C.12_D.12	visual	Reading	Dyslexics	within group simple effect	-60	-38	10	-59	-35	6	4.8775	3.2499	4.0976	Reading-like task	D	adult	PET	MNI
L54	NoRegion_0	S37	C318	2353	Paulesu E.	2001	Science	23	ITA_C.12_D.12_ENG_C.12_D.12_FR_C.12_D.12	visual	Reading	Dyslexics	within group simple effect	-56	6	-2	-47	14	-4	4.6787	5.7648	3.9611	Reading-like task	D	adult	PET	MNI
L14	Temporal_Mid_L_21	S37	C318	2354	Paulesu E.	2001	Science	23	ITA_C.12_D.12_ENG_C.12_D.12_FR_C.12_D.12	visual	Reading	Dyslexics	within group simple effect	-68	-26	2	-65	-26	6	4.6188	2.8519	5.0888	Reading-like task	D	adult	PET	MNI
L80	NoRegion_0	S37	C318	2355	Paulesu E.	2001	Science	23	ITA_C.12_D.12_ENG_C.12_D.12_FR_C.12_D.12	visual	Reading	Dyslexics	within group simple effect	-20	-6	6	-20	-3	14	4.0632	5.1801	6.52	Reading-like task	D	adult	PET	MNI
L80	NoRegion_0	S37	C318	2356	Paulesu E.	2001	Science	23	ITA_C.12_D.12_ENG_C.12_D.12_FR_C.12_D.12	visual	Reading	Dyslexics	within group simple effect	-24	-2	6	-20	-3	14	4.0632	5.1801	6.52	Reading-like task	D	adult	PET	MNI
L80	NoRegion_0	S37	C318	2357	Paulesu E.	2001	Science	23	ITA_C.12_D.12_ENG_C.12_D.12_FR_C.12_D.12	visual	Reading	Dyslexics	within group simple effect	-12	-8	16	-20	-3	14	4.0632	5.1801	6.52	Reading-like task	D	adult	PET	MNI
R2	Frontal_Inf_Oper_R_45	S37	C318	2358	Paulesu E.	2001	Science	23	ITA_C.12_D.12_ENG_C.12_D.12_FR_C.12_D.12	visual	Reading	Dyslexics	within group simple effect	44	18	8	47	19	7	6.6564	1.8694	5.776	Reading-like task	D	adult	PET	MNI
R38	Temporal_Mid_R_21	S37	C318	2359	Paulesu E.	2001	Science	23	ITA_C.12_D.12_ENG_C.12_D.12_FR_C.12_D.12	visual	Reading	Dyslexics	within group simple effect	50	-38	8	53	-36	1	6.2162	4.9923	4.1541	Reading-like task	D	adult	PET	MNI
R81	Insula_R_48	S37	C318	2360	Paulesu E.	2001	Science	23	ITA_C.12_D.12_ENG_C.12_D.12_FR_C.12_D.12	visual	Reading	Dyslexics	within group simple effect	34	14	14	33	18	8	2.4142	6.0103	4.3894	Reading-like task	D	adult	PET	MNI
L94	Frontal_Inf_Oper_L_44	S38	C206	1501	Pecini	2011	Cog.Behavioral.Neurology	24	C.13_D.13	visual	phonological.Manipulation	Controls	within group simple effect	-43.43	15.24	26.92	-43	5	29	4.9748	3.6641	4.8013	Reading-like task	C	adult	fMRI	Talairach
R2	Frontal_Inf_Oper_R_45	S38	C206	1502	Pecini	2011	Cog.Behavioral.Neurology	24	C.13_D.13	visual	phonological.Manipulation	Controls	within group simple effect	40.4	16.27	5.21	47	19	7	6.6564	1.8694	5.776	Reading-like task	C	adult	fMRI	Talairach
R49	Frontal_Mid_R_10	S38	C206	1503	Pecini	2011	Cog.Behavioral.Neurology	24	C.13_D.13	visual	phonological.Manipulation	Controls	within group simple effect	45.45	52.15	10.37	37	52	4	6.4403	4.6286	3.9418	Reading-like task	C	adult	fMRI	Talairach
R72	Precentral_R_6	S38	C206	1504	Pecini	2011	Cog.Behavioral.Neurology	24	C.13_D.13	visual	phonological.Manipulation	Controls	within group simple effect	52.53	-3.04	42.28	57	-5	46	2.5226	5.4244	2.1794	Reading-like task	C	adult	fMRI	Talairach
R18	Frontal_Mid_R_9	S38	C206	1505	Pecini	2011	Cog.Behavioral.Neurology	24	C.13_D.13	visual	phonological.Manipulation	Controls	within group simple effect	40.4	31.14	39.73	32	26	48	6.1412	5.1547	5.7321	Reading-like task	C	adult	fMRI	Talairach
R32	Frontal_Mid_R_46	S38	C206	1506	Pecini	2011	Cog.Behavioral.Neurology	24	C.13_D.13	visual	phonological.Manipulation	Controls	within group simple effect	41.41	46.12	28.55	37	46	29	5.8407	6.6726	3.7007	Reading-like task	C	adult	fMRI	Talairach
L76	Parietal_Inf_L_40	S38	C206	1507	Pecini	2011	Cog.Behavioral.Neurology	24	C.13_D.13	visual	phonological.Manipulation	Controls	within group simple effect	-33.33	-56.58	39.46	-36	-52	39	4.9344	5.4064	3.315	Reading-like task	C	adult	fMRI	Talairach
R71	Parietal_Inf_R_2	S38	C206	1508	Pecini	2011	Cog.Behavioral.Neurology	24	C.13_D.13	visual	phonological.Manipulation	Controls	within group simple effect	47.47	-38.46	49.12	50	-35	48	2.7469	4.2711	4.397	Reading-like task	C	adult	fMRI	Talairach
L47	Supp_motor_Area_L_24	S38	C206	1509	Pecini	2011	Cog.Behavioral.Neurology	24	C.13_D.13	visual	phonological.Manipulation	Controls	within group simple effect	-2.02	10.09	48.42	-4	7	46	2.9982	5.0601	2.2138	Reading-like task	C	adult	fMRI	Talairach
L19	Temporal_Mid_L_21	S38	C206	1510	Pecini	2011	Cog.Behavioral.Neurology	24	C.13_D.13	visual	phonological.Manipulation	Controls	within group simple effect	-59.6	-33.87	-4.34	-61	-38	-7	2.7775	2.3755	5.4232	Reading-like task	C	adult	fMRI	Talairach
R34	Occipital_Sup_R_7	S38	C206	1511	Pecini	2011	Cog.Behavioral.Neurology	24	C.13_D.13	visual	phonological.Manipulation	Controls	within group simple effect	25.25	-70.99	38.7	31	-64	40	5.1796	4.9493	2.4044	Reading-like task	C	adult	fMRI	Talairach
L61	Lingual_L_17	S38	C206	1512	Pecini	2011	Cog.Behavioral.Neurology	24	C.13_D.13	visual	phonological.Manipulation	Controls	within group simple effect	-6.06	-78.66	4.55	-6	-81	-1	2.32	3.0159	4.415	Reading-like task	C	adult	fMRI	Talairach
R70	Vermis_7_0	S38	C206	1513	Pecini	2011	Cog.Behavioral.Neurology	24	C.13_D.13	visual	phonological.Manipulation	Controls	within group simple effect	9.09	-75.62	-17.48	8	-69	-27	4.366	4.6537	4.0696	Reading-like task	C	adult	fMRI	Talairach
L88	Occipital_Sup_L_7	S38	C207	1514	Pecini	2011	Cog.Behavioral.Neurology	24	C.13_D.13	visual	phonological.Manipulation	CmorethanD	group by task	-20.2	-70.89	36.52	-25	-70	40	6.3254	3.939	6.1891	Reading-like task	C	adult	fMRI	Talairach
L73	Frontal_Sup_L_0	S38	C207	1515	Pecini	2011	Cog.Behavioral.Neurology	24	C.13_D.13	visual	phonological.Manipulation	CmorethanD	group by task	-27.27	1.85	47.98	-22	-1	53	4.9157	4.9854	7.2035	Reading-like task	C	adult	fMRI	Talairach
L76	Parietal_Inf_L_40	S38	C207	1516	Pecini	2011	Cog.Behavioral.Neurology	24	C.13_D.13	visual	phonological.Manipulation	CmorethanD	group by task	-38.38	-44.33	42.28	-36	-52	39	4.9344	5.4064	3.315	Reading-like task	C	adult	fMRI	Talairach
L20	Temporal_Mid_L_22	S38	C207	1517	Pecini	2011	Cog.Behavioral.Neurology	24	C.13_D.13	visual	phonological.Manipulation	CmorethanD	group by task	-58.59	-36.45	6.78	-59	-35	6	4.8775	3.2499	4.0976	Reading-like task	C	adult	fMRI	Talairach
L94	Frontal_Inf_Oper_L_44	S38	C208	1518	Pecini	2011	Cog.Behavioral.Neurology	24	C.13_D.13	visual	phonological.Manipulation	Dyslexics	within group simple effect	-46.46	6.9	28.66	-43	5	29	4.9748	3.6641	4.8013	Reading-like task	D	adult	fMRI	Talairach
R18	Frontal_Mid_R_9	S38	C208	1519	Pecini	2011	Cog.Behavioral.Neurology	24	C.13_D.13	visual	phonological.Manipulation	Dyslexics	within group simple effect	40.4	25.89	41.63	32	26	48	6.1412	5.1547	5.7321	Reading-like task	D	adult	fMRI	Talairach
R32	Frontal_Mid_R_46	S38	C208	1520	Pecini	2011	Cog.Behavioral.Neurology	24	C.13_D.13	visual	phonological.Manipulation	Dyslexics	within group simple effect	40.4	39.89	29.31	37	46	29	5.8407	6.6726	3.7007	Reading-like task	D	adult	fMRI	Talairach
L76	Parietal_Inf_L_40	S38	C208	1521	Pecini	2011	Cog.Behavioral.Neurology	24	C.13_D.13	visual	phonological.Manipulation	Dyslexics	within group simple effect	-37.37	-60.59	37.07	-36	-52	39	4.9344	5.4064	3.315	Reading-like task	D	adult	fMRI	Talairach
L48	Supp_motor_Area_L_6	S38	C208	1522	Pecini	2011	Cog.Behavioral.Neurology	24	C.13_D.13	visual	phonological.Manipulation	Dyslexics	within group simple effect	-3.03	1.7	51.24	-4	8	59	2.107	4.1378	4.6174	Reading-like task	D	adult	fMRI	Talairach
L56	Occipital_Mid_L_19	S38	C208	1523	Pecini	2011	Cog.Behavioral.Neurology	24	C.13_D.13	visual	phonological.Manipulation	Dyslexics	within group simple effect	-27.27	-82.83	27.19	-24	-82	27	5.0163	6.6551	4.6339	Reading-like task	D	adult	fMRI	Talairach
L93	Cerebelum_Crus1_L_37	S38	C208	1524	Pecini	2011	Cog.Behavioral.Neurology	24	C.13_D.13	visual	phonological.Manipulation	Dyslexics	within group simple effect	-41.41	-65.58	-34.78	-42	-55	-30	3.6273	4.6873	3.8559	Reading-like task	D	adult	fMRI	Talairach
R28	Supp_motor_Area_R_8	S39	C209	1525	Pekkola	2006	NeuroImage	28	C.10_D.10	audio-visual	Lip.reading	Controls	within group simple effect	0	24	48	6	21	49	4.7636	4.0613	4.9802	Non-reading-like task	C	adult	fMRI	MNI
L44	Frontal_Mid_L_44	S39	C209	1526	Pekkola	2006	NeuroImage	28	C.10_D.10	audio-visual	Lip.reading	Controls	within group simple effect	-46	16	32	-47	16	38	6.4031	5.3283	4.4833	Non-reading-like task	C	adult	fMRI	MNI
R29	Frontal_Inf_Oper_R_44	S39	C210	1527	Pekkola	2006	NeuroImage	28	C.10_D.10	audio-visual	Lip.reading	DmorethanC	group by task	46	18	34	51	14	37	2.5036	4.3732	1.8516	Non-reading-like task	D	adult	fMRI	MNI
L66	Supp_motor_Area_L_6	S39	C210	1528	Pekkola	2006	NeuroImage	28	C.10_D.10	audio-visual	Lip.reading	DmorethanC	group by task	-4	18	54	-9	20	53	5.5934	4.1861	4.758	Non-reading-like task	D	adult	fMRI	MNI
L76	Parietal_Inf_L_40	S39	C210	1529	Pekkola	2006	NeuroImage	28	C.10_D.10	audio-visual	Lip.reading	DmorethanC	group by task	-32	-44	42	-36	-52	39	4.9344	5.4064	3.315	Non-reading-like task	D	adult	fMRI	MNI
L58	Frontal_Inf_Oper_L_48	S39	C210	1530	Pekkola	2006	NeuroImage	28	C.10_D.10	audio-visual	Lip.reading	DmorethanC	group by task	-44	12	22	-46	13	14	3.1329	4.0491	5.3228	Non-reading-like task	D	adult	fMRI	MNI
R2	Frontal_Inf_Oper_R_45	S39	C211	1531	Pekkola	2006	NeuroImage	28	C.10_D.10	audio-visual	Lip.reading	DmorethanC	group by task	54	18	-2	47	19	7	6.6564	1.8694	5.776	Non-reading-like task	D	adult	fMRI	MNI
R68	Cingulum_Mid_R_32	S39	C211	1532	Pekkola	2006	NeuroImage	28	C.10_D.10	audio-visual	Lip.reading	DmorethanC	group by task	2	32	36	10	26	33	5.9466	4.8189	4.5008	Non-reading-like task	D	adult	fMRI	MNI
L51	Frontal_Inf_Orb_L_47	S39	C211	1533	Pekkola	2006	NeuroImage	28	C.10_D.10	audio-visual	Lip.reading	DmorethanC	group by task	-34	20	-4	-33	27	-3	6.745	4.4401	3.2558	Non-reading-like task	D	adult	fMRI	MNI
L85	Caudate_L_0	S39	C211	1534	Pekkola	2006	NeuroImage	28	C.10_D.10	audio-visual	Lip.reading	DmorethanC	group by task	-18	22	8	-18	18	8	4.6924	4.7501	4.361	Non-reading-like task	D	adult	fMRI	MNI
L82	Cerebelum_4_5_L_0	S39	C211	1535	Pekkola	2006	NeuroImage	28	C.10_D.10	audio-visual	Lip.reading	DmorethanC	group by task	-2	-52	-16	-8	-45	-4	3.7476	4.3474	6.8548	Non-reading-like task	D	adult	fMRI	MNI
R66	Frontal_Inf_Orb_R_47	S39	C212	1536	Pekkola	2006	NeuroImage	28	C.10_D.10	audio-visual	Lip.reading	DmorethanC	group by task	36	32	0	34	34	-5	6.5099	5.4152	4.4721	Non-reading-like task	D	adult	fMRI	MNI
L13	Temporal_Mid_L_22	S39	C212	1537	Pekkola	2006	NeuroImage	28	C.10_D.10	audio-visual	Lip.reading	DmorethanC	group by task	-64	-18	0	-61	-19	-5	3.0414	4.2262	5.1343	Non-reading-like task	D	adult	fMRI	MNI
L96	NoRegion_34	S39	C212	1538	Pekkola	2006	NeuroImage	28	C.10_D.10	audio-visual	Lip.reading	DmorethanC	group by task	-22	4	-4	-20	-1	-8	5.6983	4.7027	6.4602	Non-reading-like task	D	adult	fMRI	MNI
R14	Pallidum_R_0	S39	C212	1539	Pekkola	2006	NeuroImage	28	C.10_D.10	audio-visual	Lip.reading	DmorethanC	group by task	28	4	2	23	-1	5	3.37	6.112	3.9799	Non-reading-like task	D	adult	fMRI	MNI
R39	Frontal_Inf_Tri_R_48	S39	C213	1540	Pekkola	2006	NeuroImage	28	C.10_D.10	audio-visual	Lip.reading	Dyslexics	within group simple effect	48	16	28	44	14	25	5.9614	5.3963	3.524	Non-reading-like task	D	adult	fMRI	MNI
R71	Parietal_Inf_R_2	S39	C213	1541	Pekkola	2006	NeuroImage	28	C.10_D.10	audio-visual	Lip.reading	Dyslexics	within group simple effect	50	-40	46	50	-35	48	2.7469	4.2711	4.397	Non-reading-like task	D	adult	fMRI	MNI
L66	Supp_motor_Area_L_6	S39	C213	1542	Pekkola	2006	NeuroImage	28	C.10_D.10	audio-visual	Lip.reading	Dyslexics	within group simple effect	-4	24	52	-9	20	53	5.5934	4.1861	4.758	Non-reading-like task	D	adult	fMRI	MNI
L87	Temporal_Sup_L_42	S39	C213	1543	Pekkola	2006	NeuroImage	28	C.10_D.10	audio-visual	Lip.reading	Dyslexics	within group simple effect	-58	-46	14	-60	-44	16	5.966	4.6274	4.1726	Non-reading-like task	D	adult	fMRI	MNI
L76	Parietal_Inf_L_40	S39	C213	1544	Pekkola	2006	NeuroImage	28	C.10_D.10	audio-visual	Lip.reading	Dyslexics	within group simple effect	-32	-44	42	-36	-52	39	4.9344	5.4064	3.315	Non-reading-like task	D	adult	fMRI	MNI
L44	Frontal_Mid_L_44	S39	C213	1545	Pekkola	2006	NeuroImage	28	C.10_D.10	audio-visual	Lip.reading	Dyslexics	within group simple effect	-51	24	44	-47	16	38	6.4031	5.3283	4.4833	Non-reading-like task	D	adult	fMRI	MNI
R91	Cerebelum_4_5_R_18	S39	C213	1546	Pekkola	2006	NeuroImage	28	C.10_D.10	audio-visual	Lip.reading	Dyslexics	within group simple effect	4	-56	-14	10	-56	-15	4.4734	4.4721	7.6768	Non-reading-like task	D	adult	fMRI	MNI
R20	Cingulum_Ant_R_32	S39	C214	1547	Pekkola	2006	NeuroImage	28	C.10_D.10	audio-visual	Lip.reading	Dyslexics	within group simple effect	2	70	0	5	51	9	3.8987	10.8995	7.0214	Non-reading-like task	D	adult	fMRI	MNI
L3	Precuneus_L_23	S39	C214	1548	Pekkola	2006	NeuroImage	28	C.10_D.10	audio-visual	Lip.reading	Dyslexics	within group simple effect	-4	-50	34	-7	-51	26	3.2016	4.1633	6.6521	Non-reading-like task	D	adult	fMRI	MNI
L44	Frontal_Mid_L_44	S4	C26	220	Beneventi	2010	Inter.Journ.Neurosci	13	C.14_D.12	visual	phonological.STM	Controls	within group simple effect	-51.52	19.77	40.22	-47	16	38	6.4031	5.3283	4.4833	Reading-like task	C	children	fMRI	Talairach
L44	Frontal_Mid_L_44	S4	C26	221	Beneventi	2010	Inter.Journ.Neurosci	13	C.14_D.12	visual	phonological.STM	Controls	within group simple effect	-39.39	17.14	30.29	-47	16	38	6.4031	5.3283	4.4833	Reading-like task	C	children	fMRI	Talairach
R30	Frontal_Inf_Oper_R_44	S4	C26	222	Beneventi	2010	Inter.Journ.Neurosci	13	C.14_D.12	visual	phonological.STM	Controls	within group simple effect	39.39	16.99	33.54	38	10	34	2.4863	5.0782	3.8964	Reading-like task	C	children	fMRI	Talairach
R84	Frontal_Sup_R_6	S4	C26	223	Beneventi	2010	Inter.Journ.Neurosci	13	C.14_D.12	visual	phonological.STM	Controls	within group simple effect	24.24	12.35	65.95	19	8	64	6.2523	3.6631	5.1821	Reading-like task	C	children	fMRI	Talairach
L34	Parietal_Sup_L_7	S4	C26	224	Beneventi	2010	Inter.Journ.Neurosci	13	C.14_D.12	visual	phonological.STM	Controls	within group simple effect	-9.09	-73.98	58.13	-19	-67	54	4.2706	5.5993	4.8619	Reading-like task	C	children	fMRI	Talairach
L76	Parietal_Inf_L_40	S4	C26	225	Beneventi	2010	Inter.Journ.Neurosci	13	C.14_D.12	visual	phonological.STM	Controls	within group simple effect	-33.33	-48.34	39.89	-36	-52	39	4.9344	5.4064	3.315	Reading-like task	C	children	fMRI	Talairach
L9	Cerebelum_7b_L_0	S4	C26	226	Beneventi	2010	Inter.Journ.Neurosci	13	C.14_D.12	visual	phonological.STM	Controls	within group simple effect	-36.36	-56.83	-46.19	-34	-62	-47	3.7014	4.4497	4.5497	Reading-like task	C	children	fMRI	Talairach
L95	Cerebelum_Crus1_L_0	S4	C26	227	Beneventi	2010	Inter.Journ.Neurosci	13	C.14_D.12	visual	phonological.STM	Controls	within group simple effect	-42.42	-72.74	-36.39	-36	-77	-28	6.0232	5.6763	6.9234	Reading-like task	C	children	fMRI	Talairach
R51	Cerebelum_8_R_0	S4	C26	228	Beneventi	2010	Inter.Journ.Neurosci	13	C.14_D.12	visual	phonological.STM	Controls	within group simple effect	24.24	-71.5	-64.92	28	-62	-52	6.644	6.4918	9.7785	Reading-like task	C	children	fMRI	Talairach
R51	Cerebelum_8_R_0	S4	C26	229	Beneventi	2010	Inter.Journ.Neurosci	13	C.14_D.12	visual	phonological.STM	Controls	within group simple effect	36.36	-59.77	-49.94	28	-62	-52	6.644	6.4918	9.7785	Reading-like task	C	children	fMRI	Talairach
R83	Temporal_Inf_R_20	S4	C26	230	Beneventi	2010	Inter.Journ.Neurosci	13	C.14_D.12	visual	phonological.STM	Controls	within group simple effect	60.61	-51.74	-20.87	51	-37	-18	6.2858	7.6369	6.941	Reading-like task	C	children	fMRI	Talairach
R48	Frontal_Mid_Orb_R_47	S4	C26	231	Beneventi	2010	Inter.Journ.Neurosci	13	C.14_D.12	visual	phonological.STM	Controls	within group simple effect	42.42	52.82	-4.1	41	50	-11	7.0293	2.1998	5.2915	Reading-like task	C	children	fMRI	Talairach
R50	Cerebelum_7b_R_0	S4	C26	232	Beneventi	2010	Inter.Journ.Neurosci	13	C.14_D.12	visual	phonological.STM	Controls	within group simple effect	9.09	-81.7	-44.06	13	-78	-46	4.5826	5.5076	4.0415	Reading-like task	C	children	fMRI	Talairach
R51	Cerebelum_8_R_0	S4	C27	233	Beneventi	2010	Inter.Journ.Neurosci	13	C.14_D.12	visual	phonological.STM	CmorethanD	group by task	21.21	-59.92	-46.37	28	-62	-52	6.644	6.4918	9.7785	Reading-like task	C	children	fMRI	Talairach
L44	Frontal_Mid_L_44	S4	C27	234	Beneventi	2010	Inter.Journ.Neurosci	13	C.14_D.12	visual	phonological.STM	CmorethanD	group by task	-51.52	16.52	43.31	-47	16	38	6.4031	5.3283	4.4833	Reading-like task	C	children	fMRI	Talairach
R50	Cerebelum_7b_R_0	S4	C27	236	Beneventi	2010	Inter.Journ.Neurosci	13	C.14_D.12	visual	phonological.STM	CmorethanD	group by task	12.12	-81.39	-51.19	13	-78	-46	4.5826	5.5076	4.0415	Reading-like task	C	children	fMRI	Talairach
L34	Parietal_Sup_L_7	S4	C27	237	Beneventi	2010	Inter.Journ.Neurosci	13	C.14_D.12	visual	phonological.STM	CmorethanD	group by task	-21.21	-73.98	58.13	-19	-67	54	4.2706	5.5993	4.8619	Reading-like task	C	children	fMRI	Talairach
R56	Frontal_Inf_Tri_R_45	S4	C28	238	Beneventi	2010	Inter.Journ.Neurosci	13	C.14_D.12	visual	phonological.STM	Dyslexics	within group simple effect	45.45	35.98	24.75	48	32	26	3.2787	4.4687	4.795	Reading-like task	D	children	fMRI	Talairach
R56	Frontal_Inf_Tri_R_45	S4	C28	239	Beneventi	2010	Inter.Journ.Neurosci	13	C.14_D.12	visual	phonological.STM	Dyslexics	within group simple effect	51.52	29.5	30.94	48	32	26	3.2787	4.4687	4.795	Reading-like task	D	children	fMRI	Talairach
L88	Occipital_Sup_L_7	S4	C28	240	Beneventi	2010	Inter.Journ.Neurosci	13	C.14_D.12	visual	phonological.STM	Dyslexics	within group simple effect	-27.27	-66.87	38.91	-25	-70	40	6.3254	3.939	6.1891	Reading-like task	D	children	fMRI	Talairach
L76	Parietal_Inf_L_40	S4	C28	241	Beneventi	2010	Inter.Journ.Neurosci	13	C.14_D.12	visual	phonological.STM	Dyslexics	within group simple effect	-39.39	-42.16	40.22	-36	-52	39	4.9344	5.4064	3.315	Reading-like task	D	children	fMRI	Talairach
R34	Occipital_Sup_R_7	S4	C28	242	Beneventi	2010	Inter.Journ.Neurosci	13	C.14_D.12	visual	phonological.STM	Dyslexics	within group simple effect	27.27	-63.94	42.33	31	-64	40	5.1796	4.9493	2.4044	Reading-like task	D	children	fMRI	Talairach
R86	Parietal_Inf_R_40	S4	C28	243	Beneventi	2010	Inter.Journ.Neurosci	13	C.14_D.12	visual	phonological.STM	Dyslexics	within group simple effect	45.45	-48.5	43.15	37	-45	43	4.8854	4.7675	6.8359	Reading-like task	D	children	fMRI	Talairach
R49	Frontal_Mid_R_10	S4	C28	244	Beneventi	2010	Inter.Journ.Neurosci	13	C.14_D.12	visual	phonological.STM	Dyslexics	within group simple effect	33.33	55.75	-0.35	37	52	4	6.4403	4.6286	3.9418	Reading-like task	D	children	fMRI	Talairach
L9	Cerebelum_7b_L_0	S4	C28	245	Beneventi	2010	Inter.Journ.Neurosci	13	C.14_D.12	visual	phonological.STM	Dyslexics	within group simple effect	-33.33	-68.88	-54.04	-34	-62	-47	3.7014	4.4497	4.5497	Reading-like task	D	children	fMRI	Talairach
R17	Frontal_Mid_R_9	S4	C28	247	Beneventi	2010	Inter.Journ.Neurosci	13	C.14_D.12	visual	phonological.STM	Dyslexics	within group simple effect	48.48	12.97	52.92	38	13	56	6.5038	0.83666	2.2361	Reading-like task	D	children	fMRI	Talairach
R28	Supp_motor_Area_R_8	S4	C28	248	Beneventi	2010	Inter.Journ.Neurosci	13	C.14_D.12	visual	phonological.STM	Dyslexics	within group simple effect	6.06	25.17	56.83	6	21	49	4.7636	4.0613	4.9802	Reading-like task	D	children	fMRI	Talairach
R28	Supp_motor_Area_R_8	S4	C28	249	Beneventi	2010	Inter.Journ.Neurosci	13	C.14_D.12	visual	phonological.STM	Dyslexics	within group simple effect	12.12	19.3	49.99	6	21	49	4.7636	4.0613	4.9802	Reading-like task	D	children	fMRI	Talairach
L49	Frontal_Mid_L_45	S4	C28	250	Beneventi	2010	Inter.Journ.Neurosci	13	C.14_D.12	visual	phonological.STM	Dyslexics	within group simple effect	-42.42	42.62	15.31	-39	47	15	4.9785	4.6426	4.1036	Reading-like task	D	children	fMRI	Talairach
L90	Frontal_Inf_Tri_L_45	S4	C28	251	Beneventi	2010	Inter.Journ.Neurosci	13	C.14_D.12	visual	phonological.STM	Dyslexics	within group simple effect	-48.48	17.45	23.77	-49	28	16	4.1657	4.8228	4.4318	Reading-like task	D	children	fMRI	Talairach
L43	Frontal_Inf_Tri_L_45	S4	C28	252	Beneventi	2010	Inter.Journ.Neurosci	13	C.14_D.12	visual	phonological.STM	Dyslexics	within group simple effect	-48.48	23.32	30.61	-53	26	31	3.9043	6.37	3.078	Reading-like task	D	children	fMRI	Talairach
L68	Cerebelum_Crus2_L_0	S4	C28	253	Beneventi	2010	Inter.Journ.Neurosci	13	C.14_D.12	visual	phonological.STM	Dyslexics	within group simple effect	-12.12	-78.92	-36.74	-6	-79	-35	4.5607	3.8687	8.7731	Reading-like task	D	children	fMRI	Talairach
L73	Frontal_Sup_L_0	S4	C28	254	Beneventi	2010	Inter.Journ.Neurosci	13	C.14_D.12	visual	phonological.STM	Dyslexics	within group simple effect	-24.24	3.24	62.2	-22	-1	53	4.9157	4.9854	7.2035	Reading-like task	D	children	fMRI	Talairach
R9	Calcarine_R_17	S40	C215	1549	Peyrin	2011	Brain.Language	10	C.12_D.12	visual	Visuo.Spatial.Attention	Controls	within group simple effect	3	-72	7	9	-75	9	3.8954	3.7769	2.7961	Non-reading-like task	C	children	fMRI	MNI
R28	Supp_motor_Area_R_8	S40	C215	1550	Peyrin	2011	Brain.Language	10	C.12_D.12	visual	Visuo.Spatial.Attention	Controls	within group simple effect	0	21	42	6	21	49	4.7636	4.0613	4.9802	Non-reading-like task	C	children	fMRI	MNI
R73	Precentral_R_6	S40	C215	1551	Peyrin	2011	Brain.Language	10	C.12_D.12	visual	Visuo.Spatial.Attention	Controls	within group simple effect	48	3	38	47	-1	34	2.3397	5.8857	4.4693	Non-reading-like task	C	children	fMRI	MNI
R17	Frontal_Mid_R_9	S40	C215	1552	Peyrin	2011	Brain.Language	10	C.12_D.12	visual	Visuo.Spatial.Attention	Controls	within group simple effect	33	12	56	38	13	56	6.5038	0.83666	2.2361	Non-reading-like task	C	children	fMRI	MNI
R84	Frontal_Sup_R_6	S40	C215	1553	Peyrin	2011	Brain.Language	10	C.12_D.12	visual	Visuo.Spatial.Attention	Controls	within group simple effect	15	6	67	19	8	64	6.2523	3.6631	5.1821	Non-reading-like task	C	children	fMRI	MNI
R77	Parietal_Sup_R_7	S40	C215	1554	Peyrin	2011	Brain.Language	10	C.12_D.12	visual	Visuo.Spatial.Attention	Controls	within group simple effect	27	-60	49	32	-62	55	6.1148	4.9802	4.0759	Non-reading-like task	C	children	fMRI	MNI
R86	Parietal_Inf_R_40	S40	C215	1555	Peyrin	2011	Brain.Language	10	C.12_D.12	visual	Visuo.Spatial.Attention	Controls	within group simple effect	45	-42	42	37	-45	43	4.8854	4.7675	6.8359	Non-reading-like task	C	children	fMRI	MNI
R36	Fusiform_R_37	S40	C215	1556	Peyrin	2011	Brain.Language	10	C.12_D.12	visual	Visuo.Spatial.Attention	Controls	within group simple effect	42	-51	-17	38	-49	-16	5.6315	3.3806	5.0071	Non-reading-like task	C	children	fMRI	MNI
R59	Occipital_Inf_R_18	S40	C215	1557	Peyrin	2011	Brain.Language	10	C.12_D.12	visual	Visuo.Spatial.Attention	Controls	within group simple effect	15	-87	0	23	-91	-2	5.1735	5.8517	4.5954	Non-reading-like task	C	children	fMRI	MNI
L62	Calcarine_L_17	S40	C215	1558	Peyrin	2011	Brain.Language	10	C.12_D.12	visual	Visuo.Spatial.Attention	Controls	within group simple effect	-12	-69	7	-15	-67	10	5.5015	10.0681	3.7639	Non-reading-like task	C	children	fMRI	MNI
L84	Lingual_L_18	S40	C215	1559	Peyrin	2011	Brain.Language	10	C.12_D.12	visual	Visuo.Spatial.Attention	Controls	within group simple effect	-18	-84	-11	-20	-88	-12	5.0358	5.8525	5.1329	Non-reading-like task	C	children	fMRI	MNI
L30	Parietal_Inf_L_40	S40	C215	1560	Peyrin	2011	Brain.Language	10	C.12_D.12	visual	Visuo.Spatial.Attention	Controls	within group simple effect	-36	-42	46	-43	-40	46	6.8841	4.3466	3.5089	Non-reading-like task	C	children	fMRI	MNI
L35	Occipital_Inf_L_19	S40	C215	1561	Peyrin	2011	Brain.Language	10	C.12_D.12	visual	Visuo.Spatial.Attention	Controls	within group simple effect	-30	-69	-4	-35	-67	-9	3.5895	2.9659	4.3355	Non-reading-like task	C	children	fMRI	MNI
L24	Fusiform_L_37	S40	C215	1562	Peyrin	2011	Brain.Language	10	C.12_D.12	visual	Visuo.Spatial.Attention	Controls	within group simple effect	-36	-45	-18	-36	-46	-16	3.8648	3.5541	5.7168	Non-reading-like task	C	children	fMRI	MNI
L44	Frontal_Mid_L_44	S40	C215	1563	Peyrin	2011	Brain.Language	10	C.12_D.12	visual	Visuo.Spatial.Attention	Controls	within group simple effect	-39	24	32	-47	16	38	6.4031	5.3283	4.4833	Non-reading-like task	C	children	fMRI	MNI
L88	Occipital_Sup_L_7	S40	C215	1564	Peyrin	2011	Brain.Language	10	C.12_D.12	visual	Visuo.Spatial.Attention	Controls	within group simple effect	-24	-75	42	-25	-70	40	6.3254	3.939	6.1891	Non-reading-like task	C	children	fMRI	MNI
R3	Cerebelum_6_R_0	S40	C215	1565	Peyrin	2011	Brain.Language	10	C.12_D.12	visual	Visuo.Spatial.Attention	Controls	within group simple effect	24	-66	-38	24	-62	-31	2.3094	3.132	3.5523	Non-reading-like task	C	children	fMRI	MNI
L69	Cerebelum_6_L_0	S40	C215	1566	Peyrin	2011	Brain.Language	10	C.12_D.12	visual	Visuo.Spatial.Attention	Controls	within group simple effect	-12	-72	-24	-11	-61	-24	4.8446	6.0287	6.5389	Non-reading-like task	C	children	fMRI	MNI
L34	Parietal_Sup_L_7	S40	C215	1567	Peyrin	2011	Brain.Language	10	C.12_D.12	visual	Visuo.Spatial.Attention	Controls	within group simple effect	-15	-60	49	-19	-67	54	4.2706	5.5993	4.8619	Non-reading-like task	C	children	fMRI	MNI
R87	Occipital_Inf_R_19	S40	C216	1568	Peyrin	2011	Brain.Language	10	C.12_D.12	visual	Visuo.Spatial.Attention	Controls	within group simple effect	45	-69	-8	48	-69	-12	3.1552	4.9621	3.7491	Non-reading-like task	C	children	fMRI	MNI
L84	Lingual_L_18	S40	C216	1569	Peyrin	2011	Brain.Language	10	C.12_D.12	visual	Visuo.Spatial.Attention	Controls	within group simple effect	-27	-81	-3	-20	-88	-12	5.0358	5.8525	5.1329	Non-reading-like task	C	children	fMRI	MNI
L36	Occipital_Inf_L_19	S40	C216	1570	Peyrin	2011	Brain.Language	10	C.12_D.12	visual	Visuo.Spatial.Attention	Controls	within group simple effect	-42	-72	-7	-47	-75	-10	4.7891	3.9662	6.0362	Non-reading-like task	C	children	fMRI	MNI
R80	Cuneus_R_18	S40	C217	1571	Peyrin	2011	Brain.Language	10	C.12_D.12	visual	Visuo.Spatial.Attention	Dyslexics	within group simple effect	3	-85	30	5	-80	30	3.2016	6.9282	7.3447	Non-reading-like task	D	children	fMRI	MNI
R27	Cingulum_Mid_R_32	S40	C217	1572	Peyrin	2011	Brain.Language	10	C.12_D.12	visual	Visuo.Spatial.Attention	Dyslexics	within group simple effect	9	12	45	14	17	43	4.1667	5.7759	2.9202	Non-reading-like task	D	children	fMRI	MNI
R95	Frontal_Mid_R_6	S40	C217	1573	Peyrin	2011	Brain.Language	10	C.12_D.12	visual	Visuo.Spatial.Attention	Dyslexics	within group simple effect	33	-3	42	34	-4	53	6.6226	4.3086	8.6942	Non-reading-like task	D	children	fMRI	MNI
R59	Occipital_Inf_R_18	S40	C217	1574	Peyrin	2011	Brain.Language	10	C.12_D.12	visual	Visuo.Spatial.Attention	Dyslexics	within group simple effect	15	-87	0	23	-91	-2	5.1735	5.8517	4.5954	Non-reading-like task	D	children	fMRI	MNI
L62	Calcarine_L_17	S40	C217	1575	Peyrin	2011	Brain.Language	10	C.12_D.12	visual	Visuo.Spatial.Attention	Dyslexics	within group simple effect	-12	-75	15	-15	-67	10	5.5015	10.0681	3.7639	Non-reading-like task	D	children	fMRI	MNI
L44	Frontal_Mid_L_44	S40	C217	1576	Peyrin	2011	Brain.Language	10	C.12_D.12	visual	Visuo.Spatial.Attention	Dyslexics	within group simple effect	-42	23	33	-47	16	38	6.4031	5.3283	4.4833	Non-reading-like task	D	children	fMRI	MNI
R63	Occipital_Inf_R_19	S40	C218	1577	Peyrin	2011	Brain.Language	10	C.12_D.12	visual	Visuo.Spatial.Attention	Dyslexics	within group simple effect	36	-84	-11	36	-85	-7	4.8976	5.383	2.3278	Non-reading-like task	D	children	fMRI	MNI
L84	Lingual_L_18	S40	C218	1578	Peyrin	2011	Brain.Language	10	C.12_D.12	visual	Visuo.Spatial.Attention	Dyslexics	within group simple effect	-24	-90	-10	-20	-88	-12	5.0358	5.8525	5.1329	Non-reading-like task	D	children	fMRI	MNI
L35	Occipital_Inf_L_19	S40	C218	1579	Peyrin	2011	Brain.Language	10	C.12_D.12	visual	Visuo.Spatial.Attention	Dyslexics	within group simple effect	-33	-69	-8	-35	-67	-9	3.5895	2.9659	4.3355	Non-reading-like task	D	children	fMRI	MNI
L34	Parietal_Sup_L_7	S41	C219	1580	Reilhac	2013	Neuropsychologia	25	C.12_D.12	visual	Visuo.Spatial.Attention	CmorethanD	group by task	-20	-66	49	-19	-67	54	4.2706	5.5993	4.8619	Reading-like task	C	adult	fMRI	MNI
L54	NoRegion_0	S41	C219	1581	Reilhac	2013	Neuropsychologia	25	C.12_D.12	visual	Visuo.Spatial.Attention	CmorethanD	group by task	-44	7	-5	-47	14	-4	4.6787	5.7648	3.9611	Reading-like task	C	adult	fMRI	MNI
R74	Temporal_Pole_Sup_R_38	S41	C219	1582	Reilhac	2013	Neuropsychologia	25	C.12_D.12	visual	Visuo.Spatial.Attention	CmorethanD	group by task	53	3	-9	54	5	-1	5.1739	4.521	5.5534	Reading-like task	C	adult	fMRI	MNI
L6	Temporal_Inf_L_37	S41	C219	1583	Reilhac	2013	Neuropsychologia	25	C.12_D.12	visual	Visuo.Spatial.Attention	CmorethanD	group by task	-46	-66	2	-50	-61	-9	3.113	3.1565	5.4656	Reading-like task	C	adult	fMRI	MNI
L84	Lingual_L_18	S41	C219	1584	Reilhac	2013	Neuropsychologia	25	C.12_D.12	visual	Visuo.Spatial.Attention	CmorethanD	group by task	-26	-80	-9	-20	-88	-12	5.0358	5.8525	5.1329	Reading-like task	C	adult	fMRI	MNI
R59	Occipital_Inf_R_18	S41	C219	1585	Reilhac	2013	Neuropsychologia	25	C.12_D.12	visual	Visuo.Spatial.Attention	CmorethanD	group by task	28	-91	1	23	-91	-2	5.1735	5.8517	4.5954	Reading-like task	C	adult	fMRI	MNI
L57	Frontal_Inf_Oper_L_44	S41	C219	1586	Reilhac	2013	Neuropsychologia	25	C.12_D.12	visual	Visuo.Spatial.Attention	CmorethanD	group by task	-57	18	19	-56	15	12	3.0056	4.1369	4.7609	Reading-like task	C	adult	fMRI	MNI
L49	Frontal_Mid_L_45	S41	C219	1587	Reilhac	2013	Neuropsychologia	25	C.12_D.12	visual	Visuo.Spatial.Attention	CmorethanD	group by task	-40	40	18	-39	47	15	4.9785	4.6426	4.1036	Reading-like task	C	adult	fMRI	MNI
L38	Precentral_L_6	S41	C219	1588	Reilhac	2013	Neuropsychologia	25	C.12_D.12	visual	Visuo.Spatial.Attention	CmorethanD	group by task	-38	-1	50	-41	-5	42	3.9337	6.549	3.4455	Reading-like task	C	adult	fMRI	MNI
R39	Frontal_Inf_Tri_R_48	S41	C219	1589	Reilhac	2013	Neuropsychologia	25	C.12_D.12	visual	Visuo.Spatial.Attention	CmorethanD	group by task	44	11	22	44	14	25	5.9614	5.3963	3.524	Reading-like task	C	adult	fMRI	MNI
L34	Parietal_Sup_L_7	S41	C220	1590	Reilhac	2013	Neuropsychologia	25	C.12_D.12	visual	Visuo.Spatial.Attention	Controls	within group simple effect	-22	-63	53	-19	-67	54	4.2706	5.5993	4.8619	Reading-like task	C	adult	fMRI	MNI
L30	Parietal_Inf_L_40	S41	C220	1591	Reilhac	2013	Neuropsychologia	25	C.12_D.12	visual	Visuo.Spatial.Attention	Controls	within group simple effect	-50	-35	48	-43	-40	46	6.8841	4.3466	3.5089	Reading-like task	C	adult	fMRI	MNI
R86	Parietal_Inf_R_40	S41	C220	1592	Reilhac	2013	Neuropsychologia	25	C.12_D.12	visual	Visuo.Spatial.Attention	Controls	within group simple effect	30	-47	32	37	-45	43	4.8854	4.7675	6.8359	Reading-like task	C	adult	fMRI	MNI
R86	Parietal_Inf_R_40	S41	C220	1593	Reilhac	2013	Neuropsychologia	25	C.12_D.12	visual	Visuo.Spatial.Attention	Controls	within group simple effect	30	-48	50	37	-45	43	4.8854	4.7675	6.8359	Reading-like task	C	adult	fMRI	MNI
R76	Parietal_Sup_R_7	S41	C220	1594	Reilhac	2013	Neuropsychologia	25	C.12_D.12	visual	Visuo.Spatial.Attention	Controls	within group simple effect	26	-71	50	23	-74	51	6.3509	4.9421	3.872	Reading-like task	C	adult	fMRI	MNI
R86	Parietal_Inf_R_40	S41	C220	1595	Reilhac	2013	Neuropsychologia	25	C.12_D.12	visual	Visuo.Spatial.Attention	Controls	within group simple effect	38	-38	48	37	-45	43	4.8854	4.7675	6.8359	Reading-like task	C	adult	fMRI	MNI
L65	Postcentral_L_48	S41	C220	1596	Reilhac	2013	Neuropsychologia	25	C.12_D.12	visual	Visuo.Spatial.Attention	Controls	within group simple effect	-63	-18	23	-52	-15	26	6.7743	4.9854	3.7489	Reading-like task	C	adult	fMRI	MNI
R74	Temporal_Pole_Sup_R_38	S41	C220	1597	Reilhac	2013	Neuropsychologia	25	C.12_D.12	visual	Visuo.Spatial.Attention	Controls	within group simple effect	51	5	-9	54	5	-1	5.1739	4.521	5.5534	Reading-like task	C	adult	fMRI	MNI
L54	NoRegion_0	S41	C220	1598	Reilhac	2013	Neuropsychologia	25	C.12_D.12	visual	Visuo.Spatial.Attention	Controls	within group simple effect	-46	13	-6	-47	14	-4	4.6787	5.7648	3.9611	Reading-like task	C	adult	fMRI	MNI
L91	Temporal_Inf_L_20	S41	C220	1599	Reilhac	2013	Neuropsychologia	25	C.12_D.12	visual	Visuo.Spatial.Attention	Controls	within group simple effect	-48	-22	-16	-46	-29	-22	3.0785	4.7673	9.2683	Reading-like task	C	adult	fMRI	MNI
L27	Temporal_Mid_L_21	S41	C220	1600	Reilhac	2013	Neuropsychologia	25	C.12_D.12	visual	Visuo.Spatial.Attention	Controls	within group simple effect	-48	-37	-2	-51	-44	4	3.4935	4.2738	3.38	Reading-like task	C	adult	fMRI	MNI
L23	Temporal_Inf_L_20	S41	C220	1601	Reilhac	2013	Neuropsychologia	25	C.12_D.12	visual	Visuo.Spatial.Attention	Controls	within group simple effect	-55	-49	-16	-45	-49	-15	3.1542	4.1801	3.9993	Reading-like task	C	adult	fMRI	MNI
R29	Frontal_Inf_Oper_R_44	S41	C220	1602	Reilhac	2013	Neuropsychologia	25	C.12_D.12	visual	Visuo.Spatial.Attention	Controls	within group simple effect	53	18	40	51	14	37	2.5036	4.3732	1.8516	Reading-like task	C	adult	fMRI	MNI
R57	Frontal_Inf_Tri_R_45	S41	C220	1603	Reilhac	2013	Neuropsychologia	25	C.12_D.12	visual	Visuo.Spatial.Attention	Controls	within group simple effect	53	32	15	45	32	14	5.5823	4.272	4.4272	Reading-like task	C	adult	fMRI	MNI
R49	Frontal_Mid_R_10	S41	C220	1604	Reilhac	2013	Neuropsychologia	25	C.12_D.12	visual	Visuo.Spatial.Attention	Controls	within group simple effect	42	55	8	37	52	4	6.4403	4.6286	3.9418	Reading-like task	C	adult	fMRI	MNI
L44	Frontal_Mid_L_44	S41	C220	1605	Reilhac	2013	Neuropsychologia	25	C.12_D.12	visual	Visuo.Spatial.Attention	Controls	within group simple effect	-51	12	40	-47	16	38	6.4031	5.3283	4.4833	Reading-like task	C	adult	fMRI	MNI
L52	Frontal_Inf_Tri_L_48	S41	C220	1606	Reilhac	2013	Neuropsychologia	25	C.12_D.12	visual	Visuo.Spatial.Attention	Controls	within group simple effect	-36	36	13	-35	27	10	3.3238	6.0132	4.5059	Reading-like task	C	adult	fMRI	MNI
L57	Frontal_Inf_Oper_L_44	S41	C220	1607	Reilhac	2013	Neuropsychologia	25	C.12_D.12	visual	Visuo.Spatial.Attention	Controls	within group simple effect	-59	16	18	-56	15	12	3.0056	4.1369	4.7609	Reading-like task	C	adult	fMRI	MNI
R95	Frontal_Mid_R_6	S41	C220	1608	Reilhac	2013	Neuropsychologia	25	C.12_D.12	visual	Visuo.Spatial.Attention	Controls	within group simple effect	36	-2	44	34	-4	53	6.6226	4.3086	8.6942	Reading-like task	C	adult	fMRI	MNI
R26	Cerebelum_6_R_19	S41	C220	1609	Reilhac	2013	Neuropsychologia	25	C.12_D.12	visual	Visuo.Spatial.Attention	Controls	within group simple effect	34	-63	-19	34	-63	-19	2.7601	6.2465	4.1974	Reading-like task	C	adult	fMRI	MNI
L5	Fusiform_L_37	S41	C220	1610	Reilhac	2013	Neuropsychologia	25	C.12_D.12	visual	Visuo.Spatial.Attention	Controls	within group simple effect	-38	-63	-19	-41	-60	-18	2.5879	3.0101	4.156	Reading-like task	C	adult	fMRI	MNI
L92	Parietal_Inf_L_7	S41	C220	1611	Reilhac	2013	Neuropsychologia	25	C.12_D.12	visual	Visuo.Spatial.Attention	Dyslexics	within group simple effect	-42	-52	54	-35	-59	53	5.2293	7.3069	5.1187	Reading-like task	D	adult	fMRI	MNI
R77	Parietal_Sup_R_7	S41	C220	1612	Reilhac	2013	Neuropsychologia	25	C.12_D.12	visual	Visuo.Spatial.Attention	Dyslexics	within group simple effect	39	-59	58	32	-62	55	6.1148	4.9802	4.0759	Reading-like task	D	adult	fMRI	MNI
R71	Parietal_Inf_R_2	S41	C220	1613	Reilhac	2013	Neuropsychologia	25	C.12_D.12	visual	Visuo.Spatial.Attention	Dyslexics	within group simple effect	53	-37	46	50	-35	48	2.7469	4.2711	4.397	Reading-like task	D	adult	fMRI	MNI
R48	Frontal_Mid_Orb_R_47	S41	C220	1614	Reilhac	2013	Neuropsychologia	25	C.12_D.12	visual	Visuo.Spatial.Attention	Dyslexics	within group simple effect	44	50	-6	41	50	-11	7.0293	2.1998	5.2915	Reading-like task	D	adult	fMRI	MNI
R76	Parietal_Sup_R_7	S41	C221	1615	Reilhac	2013	Neuropsychologia	25	C.12_D.12	visual	Visuo.Spatial.Attention	Controls	within group simple effect	24	-71	48	23	-74	51	6.3509	4.9421	3.872	Reading-like task	C	adult	fMRI	MNI
R77	Parietal_Sup_R_7	S41	C221	1616	Reilhac	2013	Neuropsychologia	25	C.12_D.12	visual	Visuo.Spatial.Attention	Controls	within group simple effect	32	-60	49	32	-62	55	6.1148	4.9802	4.0759	Reading-like task	C	adult	fMRI	MNI
R45	SupraMarginal_R_48	S41	C221	1617	Reilhac	2013	Neuropsychologia	25	C.12_D.12	visual	Visuo.Spatial.Attention	Controls	within group simple effect	63	-32	20	56	-27	27	8.2837	7.1747	6.8173	Reading-like task	C	adult	fMRI	MNI
L34	Parietal_Sup_L_7	S41	C221	1618	Reilhac	2013	Neuropsychologia	25	C.12_D.12	visual	Visuo.Spatial.Attention	Controls	within group simple effect	-20	-64	49	-19	-67	54	4.2706	5.5993	4.8619	Reading-like task	C	adult	fMRI	MNI
L77	NoRegion_41	S41	C221	1619	Reilhac	2013	Neuropsychologia	25	C.12_D.12	visual	Visuo.Spatial.Attention	Controls	within group simple effect	-30	-47	32	-39	-39	28	7.6647	5.7594	3.502	Reading-like task	C	adult	fMRI	MNI
L76	Parietal_Inf_L_40	S41	C221	1620	Reilhac	2013	Neuropsychologia	25	C.12_D.12	visual	Visuo.Spatial.Attention	Controls	within group simple effect	-40	-55	34	-36	-52	39	4.9344	5.4064	3.315	Reading-like task	C	adult	fMRI	MNI
L88	Occipital_Sup_L_7	S41	C221	1621	Reilhac	2013	Neuropsychologia	25	C.12_D.12	visual	Visuo.Spatial.Attention	Controls	within group simple effect	-22	-62	34	-25	-70	40	6.3254	3.939	6.1891	Reading-like task	C	adult	fMRI	MNI
L59	Fusiform_L_20	S41	C221	1622	Reilhac	2013	Neuropsychologia	25	C.12_D.12	visual	Visuo.Spatial.Attention	Controls	within group simple effect	-36	-11	-21	-35	-8	-26	4.4347	5.4772	4.6904	Reading-like task	C	adult	fMRI	MNI
L52	Frontal_Inf_Tri_L_48	S41	C221	1623	Reilhac	2013	Neuropsychologia	25	C.12_D.12	visual	Visuo.Spatial.Attention	Controls	within group simple effect	-38	32	11	-35	27	10	3.3238	6.0132	4.5059	Reading-like task	C	adult	fMRI	MNI
L50	Frontal_Inf_Orb_L_45	S41	C221	1624	Reilhac	2013	Neuropsychologia	25	C.12_D.12	visual	Visuo.Spatial.Attention	Controls	within group simple effect	-36	47	-2	-45	42	-3	4.4083	5.9217	6.3289	Reading-like task	C	adult	fMRI	MNI
R66	Frontal_Inf_Orb_R_47	S41	C221	1625	Reilhac	2013	Neuropsychologia	25	C.12_D.12	visual	Visuo.Spatial.Attention	Controls	within group simple effect	22	35	0	34	34	-5	6.5099	5.4152	4.4721	Reading-like task	C	adult	fMRI	MNI
R49	Frontal_Mid_R_10	S41	C221	1626	Reilhac	2013	Neuropsychologia	25	C.12_D.12	visual	Visuo.Spatial.Attention	Controls	within group simple effect	48	47	7	37	52	4	6.4403	4.6286	3.9418	Reading-like task	C	adult	fMRI	MNI
R29	Frontal_Inf_Oper_R_44	S41	C221	1627	Reilhac	2013	Neuropsychologia	25	C.12_D.12	visual	Visuo.Spatial.Attention	Controls	within group simple effect	53	19	38	51	14	37	2.5036	4.3732	1.8516	Reading-like task	C	adult	fMRI	MNI
L46	NoRegion_37	S41	C221	1628	Reilhac	2013	Neuropsychologia	25	C.12_D.12	visual	Visuo.Spatial.Attention	Controls	within group simple effect	-26	-38	-32	-24	-48	-31	8.2168	5.0452	2.4802	Reading-like task	C	adult	fMRI	MNI
L77	NoRegion_41	S41	C222	1629	Reilhac	2013	Neuropsychologia	25	C.12_D.12	visual	Visuo.Spatial.Attention	Dyslexics	within group simple effect	-42	-32	26	-39	-39	28	7.6647	5.7594	3.502	Reading-like task	D	adult	fMRI	MNI
L84	Lingual_L_18	S41	C223	1630	Reilhac	2013	Neuropsychologia	25	C.12_D.12	visual	Visuo.Spatial.Attention	CmorethanD	group by task	-26	-84	-4	-20	-88	-12	5.0358	5.8525	5.1329	Reading-like task	C	adult	fMRI	MNI
R59	Occipital_Inf_R_18	S41	C223	1631	Reilhac	2013	Neuropsychologia	25	C.12_D.12	visual	Visuo.Spatial.Attention	CmorethanD	group by task	30	-93	6	23	-91	-2	5.1735	5.8517	4.5954	Reading-like task	C	adult	fMRI	MNI
L46	NoRegion_37	S41	C223	1632	Reilhac	2013	Neuropsychologia	25	C.12_D.12	visual	Visuo.Spatial.Attention	CmorethanD	group by task	-18	-50	-31	-24	-48	-31	8.2168	5.0452	2.4802	Reading-like task	C	adult	fMRI	MNI
R4	Cerebelum_6_R_18	S41	C223	1633	Reilhac	2013	Neuropsychologia	25	C.12_D.12	visual	Visuo.Spatial.Attention	CmorethanD	group by task	20	-77	-16	22	-71	-21	4.0999	6.0474	4.9473	Reading-like task	C	adult	fMRI	MNI
R64	NoRegion_18	S41	C223	1634	Reilhac	2013	Neuropsychologia	25	C.12_D.12	visual	Visuo.Spatial.Attention	CmorethanD	group by task	32	-81	-20	31	-91	-18	4.1171	5.5331	3.9558	Reading-like task	C	adult	fMRI	MNI
L77	NoRegion_41	S41	C224	1635	Reilhac	2013	Neuropsychologia	25	C.12_D.12	visual	Visuo.Spatial.Attention	Controls	within group simple effect	-44	-41	30	-39	-39	28	7.6647	5.7594	3.502	Reading-like task	C	adult	fMRI	MNI
L92	Parietal_Inf_L_7	S41	C224	1636	Reilhac	2013	Neuropsychologia	25	C.12_D.12	visual	Visuo.Spatial.Attention	Controls	within group simple effect	-40	-50	54	-35	-59	53	5.2293	7.3069	5.1187	Reading-like task	C	adult	fMRI	MNI
L53	Frontal_Inf_Tri_L_45	S41	C224	1637	Reilhac	2013	Neuropsychologia	25	C.12_D.12	visual	Visuo.Spatial.Attention	Controls	within group simple effect	-48	25	1	-50	27	0	2.3346	2.7012	5.2419	Reading-like task	C	adult	fMRI	MNI
L30	Parietal_Inf_L_40	S41	C225	1638	Reilhac	2013	Neuropsychologia	25	C.12_D.12	visual	Visuo.Spatial.Attention	Dyslexics	within group simple effect	-46	-46	45	-43	-40	46	6.8841	4.3466	3.5089	Reading-like task	D	adult	fMRI	MNI
R77	Parietal_Sup_R_7	S41	C225	1639	Reilhac	2013	Neuropsychologia	25	C.12_D.12	visual	Visuo.Spatial.Attention	Dyslexics	within group simple effect	32	-65	51	32	-62	55	6.1148	4.9802	4.0759	Reading-like task	D	adult	fMRI	MNI
L63	NoRegion_11	S41	C225	1640	Reilhac	2013	Neuropsychologia	25	C.12_D.12	visual	Visuo.Spatial.Attention	Dyslexics	within group simple effect	-28	52	-4	-25	46	-6	5.6569	3.9328	8.4242	Reading-like task	D	adult	fMRI	MNI
R59	Occipital_Inf_R_18	S42	C226	1641	Richlan	2010	PlosOne	18	C.18_D.15	visual	Lexical.decision	CmorethanD	group by task	22	-90	-4	23	-91	-2	5.1735	5.8517	4.5954	Reading-like task	C	adult	fMRI	MNI
R63	Occipital_Inf_R_19	S42	C226	1642	Richlan	2010	PlosOne	18	C.18_D.15	visual	Lexical.decision	CmorethanD	group by task	36	-84	-6	36	-85	-7	4.8976	5.383	2.3278	Reading-like task	C	adult	fMRI	MNI
L84	Lingual_L_18	S42	C226	1643	Richlan	2010	PlosOne	18	C.18_D.15	visual	Lexical.decision	CmorethanD	group by task	-18	-92	-8	-20	-88	-12	5.0358	5.8525	5.1329	Reading-like task	C	adult	fMRI	MNI
R24	Occipital_Sup_R_19	S42	C226	1644	Richlan	2010	PlosOne	18	C.18_D.15	visual	Lexical.decision	CmorethanD	group by task	24	-86	18	30	-83	29	5.0285	3.6839	6.4143	Reading-like task	C	adult	fMRI	MNI
L31	Occipital_Sup_L_18	S42	C226	1645	Richlan	2010	PlosOne	18	C.18_D.15	visual	Lexical.decision	CmorethanD	group by task	-16	-92	16	-10	-94	20	4.274	2.6583	3.8471	Reading-like task	C	adult	fMRI	MNI
L92	Parietal_Inf_L_7	S42	C226	1646	Richlan	2010	PlosOne	18	C.18_D.15	visual	Lexical.decision	CmorethanD	group by task	-34	-62	50	-35	-59	53	5.2293	7.3069	5.1187	Reading-like task	C	adult	fMRI	MNI
L30	Parietal_Inf_L_40	S42	C226	1647	Richlan	2010	PlosOne	18	C.18_D.15	visual	Lexical.decision	CmorethanD	group by task	-44	-44	40	-43	-40	46	6.8841	4.3466	3.5089	Reading-like task	C	adult	fMRI	MNI
L23	Temporal_Inf_L_20	S42	C226	1648	Richlan	2010	PlosOne	18	C.18_D.15	visual	Lexical.decision	CmorethanD	group by task	-44	-48	-18	-45	-49	-15	3.1542	4.1801	3.9993	Reading-like task	C	adult	fMRI	MNI
L27	Temporal_Mid_L_21	S42	C226	1649	Richlan	2010	PlosOne	18	C.18_D.15	visual	Lexical.decision	CmorethanD	group by task	-46	-46	4	-51	-44	4	3.4935	4.2738	3.38	Reading-like task	C	adult	fMRI	MNI
L57	Frontal_Inf_Oper_L_44	S42	C226	1650	Richlan	2010	PlosOne	18	C.18_D.15	visual	Lexical.decision	CmorethanD	group by task	-52	14	14	-56	15	12	3.0056	4.1369	4.7609	Reading-like task	C	adult	fMRI	MNI
R30	Frontal_Inf_Oper_R_44	S42	C226	1651	Richlan	2010	PlosOne	18	C.18_D.15	visual	Lexical.decision	CmorethanD	group by task	36	4	28	38	10	34	2.4863	5.0782	3.8964	Reading-like task	C	adult	fMRI	MNI
L53	Frontal_Inf_Tri_L_45	S42	C226	1652	Richlan	2010	PlosOne	18	C.18_D.15	visual	Lexical.decision	CmorethanD	group by task	-48	28	-4	-50	27	0	2.3346	2.7012	5.2419	Reading-like task	C	adult	fMRI	MNI
R81	Insula_R_48	S42	C226	1653	Richlan	2010	PlosOne	18	C.18_D.15	visual	Lexical.decision	CmorethanD	group by task	34	22	12	33	18	8	2.4142	6.0103	4.3894	Reading-like task	C	adult	fMRI	MNI
L67	Frontal_Sup_Medial_L_32	S42	C226	1654	Richlan	2010	PlosOne	18	C.18_D.15	visual	Lexical.decision	CmorethanD	group by task	-2	24	44	-7	26	39	3.8117	7.6013	4.1903	Reading-like task	C	adult	fMRI	MNI
R68	Cingulum_Mid_R_32	S42	C226	1655	Richlan	2010	PlosOne	18	C.18_D.15	visual	Lexical.decision	CmorethanD	group by task	10	30	26	10	26	33	5.9466	4.8189	4.5008	Reading-like task	C	adult	fMRI	MNI
L88	Occipital_Sup_L_7	S42	C227	1656	Richlan	2010	PlosOne	18	C.18_D.15	visual	Lexical.decision	DmorethanC	group by task	-16	-66	40	-25	-70	40	6.3254	3.939	6.1891	Reading-like task	D	adult	fMRI	MNI
R84	Frontal_Sup_R_6	S42	C227	1657	Richlan	2010	PlosOne	18	C.18_D.15	visual	Lexical.decision	DmorethanC	group by task	16	2	56	19	8	64	6.2523	3.6631	5.1821	Reading-like task	D	adult	fMRI	MNI
L73	Frontal_Sup_L_0	S42	C227	1658	Richlan	2010	PlosOne	18	C.18_D.15	visual	Lexical.decision	DmorethanC	group by task	-20	2	58	-22	-1	53	4.9157	4.9854	7.2035	Reading-like task	D	adult	fMRI	MNI
L8	Rolandic_Oper_L_48	S42	C227	1659	Richlan	2010	PlosOne	18	C.18_D.15	visual	Lexical.decision	DmorethanC	group by task	-58	-2	16	-54	0	12	3.1107	2.9814	5.5179	Reading-like task	D	adult	fMRI	MNI
L37	Precentral_L_6	S42	C227	1660	Richlan	2010	PlosOne	18	C.18_D.15	visual	Lexical.decision	DmorethanC	group by task	-48	-4	52	-50	-5	50	2.645	5.6879	2.7447	Reading-like task	D	adult	fMRI	MNI
R32	Frontal_Mid_R_46	S42	C227	1661	Richlan	2010	PlosOne	18	C.18_D.15	visual	Lexical.decision	DmorethanC	group by task	32	44	34	37	46	29	5.8407	6.6726	3.7007	Reading-like task	D	adult	fMRI	MNI
R14	Pallidum_R_0	S42	C227	1662	Richlan	2010	PlosOne	18	C.18_D.15	visual	Lexical.decision	DmorethanC	group by task	18	2	10	23	-1	5	3.37	6.112	3.9799	Reading-like task	D	adult	fMRI	MNI
L85	Caudate_L_0	S42	C227	1663	Richlan	2010	PlosOne	18	C.18_D.15	visual	Lexical.decision	DmorethanC	group by task	-18	14	12	-18	18	8	4.6924	4.7501	4.361	Reading-like task	D	adult	fMRI	MNI
R60	Caudate_R_0	S42	C227	1664	Richlan	2010	PlosOne	18	C.18_D.15	visual	Lexical.decision	DmorethanC	group by task	16	18	6	13	14	6	4.4385	2.6077	0.89443	Reading-like task	D	adult	fMRI	MNI
L96	NoRegion_34	S42	C227	1665	Richlan	2010	PlosOne	18	C.18_D.15	visual	Lexical.decision	DmorethanC	group by task	-12	-6	-6	-20	-1	-8	5.6983	4.7027	6.4602	Reading-like task	D	adult	fMRI	MNI
L42	Thalamus_L_0	S42	C227	1666	Richlan	2010	PlosOne	18	C.18_D.15	visual	Lexical.decision	DmorethanC	group by task	-8	-22	16	-10	-17	8	5.4447	5.645	3.7491	Reading-like task	D	adult	fMRI	MNI
L59	Fusiform_L_20	S42	C227	1667	Richlan	2010	PlosOne	18	C.18_D.15	visual	Lexical.decision	DmorethanC	group by task	-38	-12	-24	-35	-8	-26	4.4347	5.4772	4.6904	Reading-like task	D	adult	fMRI	MNI
L96	NoRegion_34	S42	C227	1668	Richlan	2010	PlosOne	18	C.18_D.15	visual	Lexical.decision	DmorethanC	group by task	-28	-8	-10	-20	-1	-8	5.6983	4.7027	6.4602	Reading-like task	D	adult	fMRI	MNI
L80	NoRegion_0	S42	C227	1669	Richlan	2010	PlosOne	18	C.18_D.15	visual	Lexical.decision	DmorethanC	group by task	-20	-2	8	-20	-3	14	4.0632	5.1801	6.52	Reading-like task	D	adult	fMRI	MNI
L46	NoRegion_37	S42	C227	1670	Richlan	2010	PlosOne	18	C.18_D.15	visual	Lexical.decision	DmorethanC	group by task	-28	-50	-32	-24	-48	-31	8.2168	5.0452	2.4802	Reading-like task	D	adult	fMRI	MNI
R91	Cerebelum_4_5_R_18	S42	C227	1671	Richlan	2010	PlosOne	18	C.18_D.15	visual	Lexical.decision	DmorethanC	group by task	10	-58	-22	10	-56	-15	4.4734	4.4721	7.6768	Reading-like task	D	adult	fMRI	MNI
R35	Cerebelum_6_R_37	S42	C227	1672	Richlan	2010	PlosOne	18	C.18_D.15	visual	Lexical.decision	DmorethanC	group by task	32	-54	-32	34	-50	-32	4.0208	4.9666	3.4448	Reading-like task	D	adult	fMRI	MNI
R78	Hippocampus_R_0	S42	C227	1673	Richlan	2010	PlosOne	18	C.18_D.15	visual	Lexical.decision	DmorethanC	group by task	14	-18	-8	22	-26	-9	5.8888	5.8357	5.6026	Reading-like task	D	adult	fMRI	MNI
R59	Occipital_Inf_R_18	S42	C228	1674	Richlan	2010	PlosOne	18	C.18_D.15	visual	Lexical.decision	CmorethanD	group by task	22	-90	-6	23	-91	-2	5.1735	5.8517	4.5954	Reading-like task	C	adult	fMRI	MNI
R63	Occipital_Inf_R_19	S42	C228	1675	Richlan	2010	PlosOne	18	C.18_D.15	visual	Lexical.decision	CmorethanD	group by task	36	-86	-6	36	-85	-7	4.8976	5.383	2.3278	Reading-like task	C	adult	fMRI	MNI
L23	Temporal_Inf_L_20	S42	C228	1676	Richlan	2010	PlosOne	18	C.18_D.15	visual	Lexical.decision	CmorethanD	group by task	-42	-46	-16	-45	-49	-15	3.1542	4.1801	3.9993	Reading-like task	C	adult	fMRI	MNI
L62	Calcarine_L_17	S42	C229	1677	Richlan	2010	PlosOne	18	C.18_D.15	visual	Lexical.decision	DmorethanC	group by task	-16	-80	8	-15	-67	10	5.5015	10.0681	3.7639	Reading-like task	D	adult	fMRI	MNI
L48	Supp_motor_Area_L_6	S42	C229	1678	Richlan	2010	PlosOne	18	C.18_D.15	visual	Lexical.decision	DmorethanC	group by task	-2	4	54	-4	8	59	2.107	4.1378	4.6174	Reading-like task	D	adult	fMRI	MNI
L42	Thalamus_L_0	S42	C229	1679	Richlan	2010	PlosOne	18	C.18_D.15	visual	Lexical.decision	DmorethanC	group by task	-14	-20	12	-10	-17	8	5.4447	5.645	3.7491	Reading-like task	D	adult	fMRI	MNI
L80	NoRegion_0	S42	C229	1680	Richlan	2010	PlosOne	18	C.18_D.15	visual	Lexical.decision	DmorethanC	group by task	-16	0	10	-20	-3	14	4.0632	5.1801	6.52	Reading-like task	D	adult	fMRI	MNI
R60	Caudate_R_0	S42	C229	1681	Richlan	2010	PlosOne	18	C.18_D.15	visual	Lexical.decision	DmorethanC	group by task	18	16	6	13	14	6	4.4385	2.6077	0.89443	Reading-like task	D	adult	fMRI	MNI
R35	Cerebelum_6_R_37	S42	C229	1682	Richlan	2010	PlosOne	18	C.18_D.15	visual	Lexical.decision	DmorethanC	group by task	30	-56	-30	34	-50	-32	4.0208	4.9666	3.4448	Reading-like task	D	adult	fMRI	MNI
R42	Cingulum_Mid_R_0	S43	C230	1683	Rimrodt	2009	Cerebral.Cortex	10	C.15_D.14	visual	Semantic.Judgement	Controls	within group simple effect	10	-41	35	7	-35	41	3.7859	6.5574	6.5574	Reading-like task	C	children	fMRI	MNI
L74	Parietal_Inf_L_2	S43	C230	1684	Rimrodt	2009	Cerebral.Cortex	10	C.15_D.14	visual	Semantic.Judgement	Controls	within group simple effect	-55	-23	38	-57	-27	44	3.7353	5.7113	6.1101	Reading-like task	C	children	fMRI	MNI
R16	Precentral_R_4	S43	C231	1685	Rimrodt	2009	Cerebral.Cortex	10	C.15_D.14	visual	Semantic.Judgement	DmorethanC	group by task	36	-26	64	42	-23	60	4.8028	2.2286	4.4572	Reading-like task	D	children	fMRI	MNI
R16	Precentral_R_4	S43	C231	1686	Rimrodt	2009	Cerebral.Cortex	10	C.15_D.14	visual	Semantic.Judgement	DmorethanC	group by task	44	-21	54	42	-23	60	4.8028	2.2286	4.4572	Reading-like task	D	children	fMRI	MNI
R52	Supp_motor_Area_R_6	S43	C232	1687	Rimrodt	2009	Cerebral.Cortex	10	C.15_D.14	visual	Semantic.Judgement	Dyslexics	within group simple effect	8	1	64	2	3	65	2.562	4.0317	2.9264	Reading-like task	D	children	fMRI	MNI
R10	Lingual_R_18	S43	C233	1688	Rimrodt	2009	Cerebral.Cortex	10	C.15_D.14	visual	Semantic.Judgement	Controls	within group simple effect	16	-76	-5	13	-75	-2	3.668	5.9308	3.2287	Reading-like task	C	children	fMRI	MNI
R24	Occipital_Sup_R_19	S43	C233	1689	Rimrodt	2009	Cerebral.Cortex	10	C.15_D.14	visual	Semantic.Judgement	Controls	within group simple effect	26	-86	26	30	-83	29	5.0285	3.6839	6.4143	Reading-like task	C	children	fMRI	MNI
R90	Occipital_Mid_R_18	S43	C233	1690	Rimrodt	2009	Cerebral.Cortex	10	C.15_D.14	visual	Semantic.Judgement	Controls	within group simple effect	36	-85	17	38	-85	10	4.0036	4.2762	5.1195	Reading-like task	C	children	fMRI	MNI
L61	Lingual_L_17	S43	C233	1691	Rimrodt	2009	Cerebral.Cortex	10	C.15_D.14	visual	Semantic.Judgement	Controls	within group simple effect	-8	-80	-4	-6	-81	-1	2.32	3.0159	4.415	Reading-like task	C	children	fMRI	MNI
R16	Precentral_R_4	S43	C234	1692	Rimrodt	2009	Cerebral.Cortex	10	C.15_D.14	visual	Semantic.Judgement	DmorethanC	group by task	44	-20	56	42	-23	60	4.8028	2.2286	4.4572	Reading-like task	D	children	fMRI	MNI
R79	Occipital_Sup_R_18	S43	C235	1693	Rimrodt	2009	Cerebral.Cortex	10	C.15_D.14	visual	Semantic.Judgement	Dyslexics	within group simple effect	16	-90	17	17	-93	18	4.4987	3.645	6.3095	Reading-like task	D	children	fMRI	MNI
R10	Lingual_R_18	S43	C235	1694	Rimrodt	2009	Cerebral.Cortex	10	C.15_D.14	visual	Semantic.Judgement	Dyslexics	within group simple effect	10	-80	-4	13	-75	-2	3.668	5.9308	3.2287	Reading-like task	D	children	fMRI	MNI
R9	Calcarine_R_17	S43	C235	1695	Rimrodt	2009	Cerebral.Cortex	10	C.15_D.14	visual	Semantic.Judgement	Dyslexics	within group simple effect	6	-77	9	9	-75	9	3.8954	3.7769	2.7961	Reading-like task	D	children	fMRI	MNI
R24	Occipital_Sup_R_19	S43	C235	1696	Rimrodt	2009	Cerebral.Cortex	10	C.15_D.14	visual	Semantic.Judgement	Dyslexics	within group simple effect	36	-84	32	30	-83	29	5.0285	3.6839	6.4143	Reading-like task	D	children	fMRI	MNI
R61	Temporal_Mid_R_37	S43	C235	1697	Rimrodt	2009	Cerebral.Cortex	10	C.15_D.14	visual	Semantic.Judgement	Dyslexics	within group simple effect	55	-67	20	51	-63	9	5.1113	3.8336	6.9437	Reading-like task	D	children	fMRI	MNI
L53	Frontal_Inf_Tri_L_45	S43	C235	1698	Rimrodt	2009	Cerebral.Cortex	10	C.15_D.14	visual	Semantic.Judgement	Dyslexics	within group simple effect	-53	27	-8	-50	27	0	2.3346	2.7012	5.2419	Reading-like task	D	children	fMRI	MNI
L75	Precentral_L_6	S43	C235	1699	Rimrodt	2009	Cerebral.Cortex	10	C.15_D.14	visual	Semantic.Judgement	Dyslexics	within group simple effect	-40	-1	57	-40	-9	65	3.3166	9.4415	6.0514	Reading-like task	D	children	fMRI	MNI
L20	Temporal_Mid_L_22	S43	C235	1700	Rimrodt	2009	Cerebral.Cortex	10	C.15_D.14	visual	Semantic.Judgement	Dyslexics	within group simple effect	-65	-39	4	-59	-35	6	4.8775	3.2499	4.0976	Reading-like task	D	children	fMRI	MNI
L57	Frontal_Inf_Oper_L_44	S43	C236	1701	Rimrodt	2009	Cerebral.Cortex	10	C.15_D.14	visual	Semantic.Judgement	Controls	within group simple effect	-57	18	5	-56	15	12	3.0056	4.1369	4.7609	Reading-like task	C	children	fMRI	MNI
L54	NoRegion_0	S43	C236	1702	Rimrodt	2009	Cerebral.Cortex	10	C.15_D.14	visual	Semantic.Judgement	Controls	within group simple effect	-48	17	-9	-47	14	-4	4.6787	5.7648	3.9611	Reading-like task	C	children	fMRI	MNI
R10	Lingual_R_18	S43	C237	1703	Rimrodt	2009	Cerebral.Cortex	10	C.15_D.14	visual	Semantic.Judgement	Controls	within group simple effect	12	-80	-4	13	-75	-2	3.668	5.9308	3.2287	Reading-like task	C	children	fMRI	MNI
R9	Calcarine_R_17	S43	C237	1704	Rimrodt	2009	Cerebral.Cortex	10	C.15_D.14	visual	Semantic.Judgement	Controls	within group simple effect	10	-74	6	9	-75	9	3.8954	3.7769	2.7961	Reading-like task	C	children	fMRI	MNI
R90	Occipital_Mid_R_18	S43	C237	1705	Rimrodt	2009	Cerebral.Cortex	10	C.15_D.14	visual	Semantic.Judgement	Controls	within group simple effect	32	-88	17	38	-85	10	4.0036	4.2762	5.1195	Reading-like task	C	children	fMRI	MNI
L48	Supp_motor_Area_L_6	S43	C237	1706	Rimrodt	2009	Cerebral.Cortex	10	C.15_D.14	visual	Semantic.Judgement	Controls	within group simple effect	-6	13	62	-4	8	59	2.107	4.1378	4.6174	Reading-like task	C	children	fMRI	MNI
L53	Frontal_Inf_Tri_L_45	S43	C237	1707	Rimrodt	2009	Cerebral.Cortex	10	C.15_D.14	visual	Semantic.Judgement	Controls	within group simple effect	-53	25	-6	-50	27	0	2.3346	2.7012	5.2419	Reading-like task	C	children	fMRI	MNI
L84	Lingual_L_18	S43	C237	1708	Rimrodt	2009	Cerebral.Cortex	10	C.15_D.14	visual	Semantic.Judgement	Controls	within group simple effect	-22	-84	-9	-20	-88	-12	5.0358	5.8525	5.1329	Reading-like task	C	children	fMRI	MNI
L84	Lingual_L_18	S43	C237	1709	Rimrodt	2009	Cerebral.Cortex	10	C.15_D.14	visual	Semantic.Judgement	Controls	within group simple effect	-18	-82	-18	-20	-88	-12	5.0358	5.8525	5.1329	Reading-like task	C	children	fMRI	MNI
R4	Cerebelum_6_R_18	S43	C237	1710	Rimrodt	2009	Cerebral.Cortex	10	C.15_D.14	visual	Semantic.Judgement	Controls	within group simple effect	16	-79	-16	22	-71	-21	4.0999	6.0474	4.9473	Reading-like task	C	children	fMRI	MNI
R43	Precuneus_R_0	S43	C238	1711	Rimrodt	2009	Cerebral.Cortex	10	C.15_D.14	visual	Semantic.Judgement	DmorethanC	group by task	14	-59	55	12	-56	46	5.7941	7.1114	6.8487	Reading-like task	D	children	fMRI	MNI
R12	Rolandic_Oper_R_48	S43	C238	1712	Rimrodt	2009	Cerebral.Cortex	10	C.15_D.14	visual	Semantic.Judgement	DmorethanC	group by task	53	-9	10	55	-3	15	2.3452	6.2102	4.7188	Reading-like task	D	children	fMRI	MNI
R92	Temporal_Sup_R_48	S43	C238	1713	Rimrodt	2009	Cerebral.Cortex	10	C.15_D.14	visual	Semantic.Judgement	DmorethanC	group by task	61	-6	-1	64	-7	0	3.9333	3.6491	6.7633	Reading-like task	D	children	fMRI	MNI
R75	Insula_R_48	S43	C238	1714	Rimrodt	2009	Cerebral.Cortex	10	C.15_D.14	visual	Semantic.Judgement	DmorethanC	group by task	42	-2	-3	40	0	3	3.1728	5.2708	5.7875	Reading-like task	D	children	fMRI	MNI
R23	Occipital_Mid_R_19	S43	C238	1715	Rimrodt	2009	Cerebral.Cortex	10	C.15_D.14	visual	Semantic.Judgement	DmorethanC	group by task	30	-73	17	35	-70	24	4.9244	4.6488	4.4441	Reading-like task	D	children	fMRI	MNI
R83	Temporal_Inf_R_20	S43	C238	1716	Rimrodt	2009	Cerebral.Cortex	10	C.15_D.14	visual	Semantic.Judgement	DmorethanC	group by task	44	-34	-13	51	-37	-18	6.2858	7.6369	6.941	Reading-like task	D	children	fMRI	MNI
R27	Cingulum_Mid_R_32	S43	C238	1717	Rimrodt	2009	Cerebral.Cortex	10	C.15_D.14	visual	Semantic.Judgement	DmorethanC	group by task	20	14	45	14	17	43	4.1667	5.7759	2.9202	Reading-like task	D	children	fMRI	MNI
R23	Occipital_Mid_R_19	S43	C238	1718	Rimrodt	2009	Cerebral.Cortex	10	C.15_D.14	visual	Semantic.Judgement	DmorethanC	group by task	40	-69	20	35	-70	24	4.9244	4.6488	4.4441	Reading-like task	D	children	fMRI	MNI
L77	NoRegion_41	S43	C238	1719	Rimrodt	2009	Cerebral.Cortex	10	C.15_D.14	visual	Semantic.Judgement	DmorethanC	group by task	-26	-45	32	-39	-39	28	7.6647	5.7594	3.502	Reading-like task	D	children	fMRI	MNI
L65	Postcentral_L_48	S43	C238	1720	Rimrodt	2009	Cerebral.Cortex	10	C.15_D.14	visual	Semantic.Judgement	DmorethanC	group by task	-42	-20	25	-52	-15	26	6.7743	4.9854	3.7489	Reading-like task	D	children	fMRI	MNI
L35	Occipital_Inf_L_19	S43	C238	1721	Rimrodt	2009	Cerebral.Cortex	10	C.15_D.14	visual	Semantic.Judgement	DmorethanC	group by task	-38	-68	-2	-35	-67	-9	3.5895	2.9659	4.3355	Reading-like task	D	children	fMRI	MNI
L24	Fusiform_L_37	S43	C238	1722	Rimrodt	2009	Cerebral.Cortex	10	C.15_D.14	visual	Semantic.Judgement	DmorethanC	group by task	-34	-45	-6	-36	-46	-16	3.8648	3.5541	5.7168	Reading-like task	D	children	fMRI	MNI
L1	Insula_L_48	S43	C238	1723	Rimrodt	2009	Cerebral.Cortex	10	C.15_D.14	visual	Semantic.Judgement	DmorethanC	group by task	-32	-9	15	-36	-8	18	1.8645	2.2991	4.7409	Reading-like task	D	children	fMRI	MNI
L8	Rolandic_Oper_L_48	S43	C238	1724	Rimrodt	2009	Cerebral.Cortex	10	C.15_D.14	visual	Semantic.Judgement	DmorethanC	group by task	-55	-3	13	-54	0	12	3.1107	2.9814	5.5179	Reading-like task	D	children	fMRI	MNI
L56	Occipital_Mid_L_19	S43	C238	1725	Rimrodt	2009	Cerebral.Cortex	10	C.15_D.14	visual	Semantic.Judgement	DmorethanC	group by task	-18	-76	33	-24	-82	27	5.0163	6.6551	4.6339	Reading-like task	D	children	fMRI	MNI
L88	Occipital_Sup_L_7	S43	C238	1726	Rimrodt	2009	Cerebral.Cortex	10	C.15_D.14	visual	Semantic.Judgement	DmorethanC	group by task	-20	-68	33	-25	-70	40	6.3254	3.939	6.1891	Reading-like task	D	children	fMRI	MNI
L69	Cerebelum_6_L_0	S43	C238	1727	Rimrodt	2009	Cerebral.Cortex	10	C.15_D.14	visual	Semantic.Judgement	DmorethanC	group by task	-20	-57	-19	-11	-61	-24	4.8446	6.0287	6.5389	Reading-like task	D	children	fMRI	MNI
L41	Thalamus_L_0	S43	C238	1728	Rimrodt	2009	Cerebral.Cortex	10	C.15_D.14	visual	Semantic.Judgement	DmorethanC	group by task	-14	-30	13	-14	-28	9	3.5314	4.3046	7.4562	Reading-like task	D	children	fMRI	MNI
R22	NoRegion_0	S43	C238	1729	Rimrodt	2009	Cerebral.Cortex	10	C.15_D.14	visual	Semantic.Judgement	DmorethanC	group by task	14	1	29	13	6	23	7.0048	4.1673	5.1251	Reading-like task	D	children	fMRI	MNI
R10	Lingual_R_18	S43	C239	1730	Rimrodt	2009	Cerebral.Cortex	10	C.15_D.14	visual	Semantic.Judgement	Dyslexics	within group simple effect	20	-72	-1	13	-75	-2	3.668	5.9308	3.2287	Reading-like task	D	children	fMRI	MNI
R24	Occipital_Sup_R_19	S43	C239	1731	Rimrodt	2009	Cerebral.Cortex	10	C.15_D.14	visual	Semantic.Judgement	Dyslexics	within group simple effect	26	-78	26	30	-83	29	5.0285	3.6839	6.4143	Reading-like task	D	children	fMRI	MNI
R57	Frontal_Inf_Tri_R_45	S43	C239	1732	Rimrodt	2009	Cerebral.Cortex	10	C.15_D.14	visual	Semantic.Judgement	Dyslexics	within group simple effect	57	34	13	45	32	14	5.5823	4.272	4.4272	Reading-like task	D	children	fMRI	MNI
L60	Temporal_Mid_L_21	S43	C239	1733	Rimrodt	2009	Cerebral.Cortex	10	C.15_D.14	visual	Semantic.Judgement	Dyslexics	within group simple effect	-51	-1	-15	-53	0	-14	4.0104	5.257	6.6805	Reading-like task	D	children	fMRI	MNI
L60	Temporal_Mid_L_21	S43	C239	1734	Rimrodt	2009	Cerebral.Cortex	10	C.15_D.14	visual	Semantic.Judgement	Dyslexics	within group simple effect	-53	7	-10	-53	0	-14	4.0104	5.257	6.6805	Reading-like task	D	children	fMRI	MNI
L84	Lingual_L_18	S43	C239	1735	Rimrodt	2009	Cerebral.Cortex	10	C.15_D.14	visual	Semantic.Judgement	Dyslexics	within group simple effect	-20	-93	-2	-20	-88	-12	5.0358	5.8525	5.1329	Reading-like task	D	children	fMRI	MNI
L35	Occipital_Inf_L_19	S43	C239	1736	Rimrodt	2009	Cerebral.Cortex	10	C.15_D.14	visual	Semantic.Judgement	Dyslexics	within group simple effect	-38	-68	-3	-35	-67	-9	3.5895	2.9659	4.3355	Reading-like task	D	children	fMRI	MNI
L55	Occipital_Mid_L_19	S43	C239	1737	Rimrodt	2009	Cerebral.Cortex	10	C.15_D.14	visual	Semantic.Judgement	Dyslexics	within group simple effect	-38	-87	15	-39	-80	15	8.1854	5.6988	4.7258	Reading-like task	D	children	fMRI	MNI
R10	Lingual_R_18	S43	C240	1738	Rimrodt	2009	Cerebral.Cortex	10	C.15_D.14	visual	Semantic.Judgement	Controls	within group simple effect	14	-80	-4	13	-75	-2	3.668	5.9308	3.2287	Reading-like task	C	children	fMRI	MNI
R9	Calcarine_R_17	S43	C240	1739	Rimrodt	2009	Cerebral.Cortex	10	C.15_D.14	visual	Semantic.Judgement	Controls	within group simple effect	8	-74	6	9	-75	9	3.8954	3.7769	2.7961	Reading-like task	C	children	fMRI	MNI
R90	Occipital_Mid_R_18	S43	C240	1740	Rimrodt	2009	Cerebral.Cortex	10	C.15_D.14	visual	Semantic.Judgement	Controls	within group simple effect	34	-83	19	38	-85	10	4.0036	4.2762	5.1195	Reading-like task	C	children	fMRI	MNI
R62	NoRegion_37	S43	C240	1741	Rimrodt	2009	Cerebral.Cortex	10	C.15_D.14	visual	Semantic.Judgement	Controls	within group simple effect	26	-59	-7	37	-66	3	4.2351	5.4842	6.9826	Reading-like task	C	children	fMRI	MNI
R4	Cerebelum_6_R_18	S43	C240	1742	Rimrodt	2009	Cerebral.Cortex	10	C.15_D.14	visual	Semantic.Judgement	Controls	within group simple effect	26	-67	-15	22	-71	-21	4.0999	6.0474	4.9473	Reading-like task	C	children	fMRI	MNI
L48	Supp_motor_Area_L_6	S43	C240	1743	Rimrodt	2009	Cerebral.Cortex	10	C.15_D.14	visual	Semantic.Judgement	Controls	within group simple effect	-4	15	62	-4	8	59	2.107	4.1378	4.6174	Reading-like task	C	children	fMRI	MNI
L53	Frontal_Inf_Tri_L_45	S43	C240	1744	Rimrodt	2009	Cerebral.Cortex	10	C.15_D.14	visual	Semantic.Judgement	Controls	within group simple effect	-53	25	-6	-50	27	0	2.3346	2.7012	5.2419	Reading-like task	C	children	fMRI	MNI
R85	Angular_R_40	S43	C241	1745	Rimrodt	2009	Cerebral.Cortex	10	C.15_D.14	visual	Semantic.Judgement	DmorethanC	group by task	61	-39	30	53	-50	31	5.2847	6.7823	4.5356	Reading-like task	D	children	fMRI	MNI
R75	Insula_R_48	S43	C241	1746	Rimrodt	2009	Cerebral.Cortex	10	C.15_D.14	visual	Semantic.Judgement	DmorethanC	group by task	40	-6	-6	40	0	3	3.1728	5.2708	5.7875	Reading-like task	D	children	fMRI	MNI
R82	NoRegion_20	S43	C241	1747	Rimrodt	2009	Cerebral.Cortex	10	C.15_D.14	visual	Semantic.Judgement	DmorethanC	group by task	44	-12	-16	48	-15	-16	7.4054	5.092	3.5832	Reading-like task	D	children	fMRI	MNI
R27	Cingulum_Mid_R_32	S43	C241	1748	Rimrodt	2009	Cerebral.Cortex	10	C.15_D.14	visual	Semantic.Judgement	DmorethanC	group by task	12	12	41	14	17	43	4.1667	5.7759	2.9202	Reading-like task	D	children	fMRI	MNI
R27	Cingulum_Mid_R_32	S43	C241	1749	Rimrodt	2009	Cerebral.Cortex	10	C.15_D.14	visual	Semantic.Judgement	DmorethanC	group by task	18	18	43	14	17	43	4.1667	5.7759	2.9202	Reading-like task	D	children	fMRI	MNI
L54	NoRegion_0	S43	C241	1750	Rimrodt	2009	Cerebral.Cortex	10	C.15_D.14	visual	Semantic.Judgement	DmorethanC	group by task	-44	9	-7	-47	14	-4	4.6787	5.7648	3.9611	Reading-like task	D	children	fMRI	MNI
L18	Temporal_Sup_L_0	S43	C241	1751	Rimrodt	2009	Cerebral.Cortex	10	C.15_D.14	visual	Semantic.Judgement	DmorethanC	group by task	-51	-8	-5	-47	-9	-1	3.4362	6.6061	3.4044	Reading-like task	D	children	fMRI	MNI
L59	Fusiform_L_20	S43	C241	1752	Rimrodt	2009	Cerebral.Cortex	10	C.15_D.14	visual	Semantic.Judgement	DmorethanC	group by task	-28	0	-32	-35	-8	-26	4.4347	5.4772	4.6904	Reading-like task	D	children	fMRI	MNI
L2	Insula_L_48	S43	C241	1753	Rimrodt	2009	Cerebral.Cortex	10	C.15_D.14	visual	Semantic.Judgement	DmorethanC	group by task	-42	1	11	-33	3	9	4.7177	3.2562	3.4362	Reading-like task	D	children	fMRI	MNI
L56	Occipital_Mid_L_19	S43	C241	1754	Rimrodt	2009	Cerebral.Cortex	10	C.15_D.14	visual	Semantic.Judgement	DmorethanC	group by task	-20	-74	30	-24	-82	27	5.0163	6.6551	4.6339	Reading-like task	D	children	fMRI	MNI
L18	Temporal_Sup_L_0	S43	C241	1755	Rimrodt	2009	Cerebral.Cortex	10	C.15_D.14	visual	Semantic.Judgement	DmorethanC	group by task	-50	-16	-4	-47	-9	-1	3.4362	6.6061	3.4044	Reading-like task	D	children	fMRI	MNI
L69	Cerebelum_6_L_0	S43	C241	1756	Rimrodt	2009	Cerebral.Cortex	10	C.15_D.14	visual	Semantic.Judgement	DmorethanC	group by task	-16	-57	-19	-11	-61	-24	4.8446	6.0287	6.5389	Reading-like task	D	children	fMRI	MNI
R65	Insula_R_47	S43	C241	1757	Rimrodt	2009	Cerebral.Cortex	10	C.15_D.14	visual	Semantic.Judgement	DmorethanC	group by task	26	17	-3	34	21	-5	4.802	3.3993	4.2642	Reading-like task	D	children	fMRI	MNI
R9	Calcarine_R_17	S43	C242	1758	Rimrodt	2009	Cerebral.Cortex	10	C.15_D.14	visual	Semantic.Judgement	Dyslexics	within group simple effect	6	-75	6	9	-75	9	3.8954	3.7769	2.7961	Reading-like task	D	children	fMRI	MNI
R10	Lingual_R_18	S43	C242	1759	Rimrodt	2009	Cerebral.Cortex	10	C.15_D.14	visual	Semantic.Judgement	Dyslexics	within group simple effect	18	-68	2	13	-75	-2	3.668	5.9308	3.2287	Reading-like task	D	children	fMRI	MNI
R53	Supp_motor_Area_R_0	S43	C242	1760	Rimrodt	2009	Cerebral.Cortex	10	C.15_D.14	visual	Semantic.Judgement	Dyslexics	within group simple effect	6	11	58	3	12	55	3.6465	2.3157	2.7346	Reading-like task	D	children	fMRI	MNI
R1	Frontal_Inf_Tri_R_0	S43	C242	1761	Rimrodt	2009	Cerebral.Cortex	10	C.15_D.14	visual	Semantic.Judgement	Dyslexics	within group simple effect	53	31	0	58	29	-1	4.0415	1.7321	1.1547	Reading-like task	D	children	fMRI	MNI
R59	Occipital_Inf_R_18	S43	C242	1762	Rimrodt	2009	Cerebral.Cortex	10	C.15_D.14	visual	Semantic.Judgement	Dyslexics	within group simple effect	24	-82	-3	23	-91	-2	5.1735	5.8517	4.5954	Reading-like task	D	children	fMRI	MNI
L60	Temporal_Mid_L_21	S43	C242	1763	Rimrodt	2009	Cerebral.Cortex	10	C.15_D.14	visual	Semantic.Judgement	Dyslexics	within group simple effect	-54	5	-10	-53	0	-14	4.0104	5.257	6.6805	Reading-like task	D	children	fMRI	MNI
L53	Frontal_Inf_Tri_L_45	S43	C242	1764	Rimrodt	2009	Cerebral.Cortex	10	C.15_D.14	visual	Semantic.Judgement	Dyslexics	within group simple effect	-53	29	-8	-50	27	0	2.3346	2.7012	5.2419	Reading-like task	D	children	fMRI	MNI
L87	Temporal_Sup_L_42	S43	C242	1765	Rimrodt	2009	Cerebral.Cortex	10	C.15_D.14	visual	Semantic.Judgement	Dyslexics	within group simple effect	-63	-49	21	-60	-44	16	5.966	4.6274	4.1726	Reading-like task	D	children	fMRI	MNI
L91	Temporal_Inf_L_20	S43	C242	1766	Rimrodt	2009	Cerebral.Cortex	10	C.15_D.14	visual	Semantic.Judgement	Dyslexics	within group simple effect	-46	-29	-4	-46	-29	-22	3.0785	4.7673	9.2683	Reading-like task	D	children	fMRI	MNI
L95	Cerebelum_Crus1_L_0	S43	C242	1767	Rimrodt	2009	Cerebral.Cortex	10	C.15_D.14	visual	Semantic.Judgement	Dyslexics	within group simple effect	-22	-81	-33	-36	-77	-28	6.0232	5.6763	6.9234	Reading-like task	D	children	fMRI	MNI
R45	SupraMarginal_R_48	S43	C243	1768	Rimrodt	2009	Cerebral.Cortex	10	C.15_D.14	visual	Reading	Controls	within group simple effect	46	-32	29	56	-27	27	8.2837	7.1747	6.8173	Reading-like task	C	children	fMRI	MNI
R92	Temporal_Sup_R_48	S43	C243	1769	Rimrodt	2009	Cerebral.Cortex	10	C.15_D.14	visual	Reading	Controls	within group simple effect	61	-10	0	64	-7	0	3.9333	3.6491	6.7633	Reading-like task	C	children	fMRI	MNI
R12	Rolandic_Oper_R_48	S43	C243	1770	Rimrodt	2009	Cerebral.Cortex	10	C.15_D.14	visual	Reading	Controls	within group simple effect	57	-7	10	55	-3	15	2.3452	6.2102	4.7188	Reading-like task	C	children	fMRI	MNI
R92	Temporal_Sup_R_48	S43	C243	1771	Rimrodt	2009	Cerebral.Cortex	10	C.15_D.14	visual	Reading	Controls	within group simple effect	65	-12	-11	64	-7	0	3.9333	3.6491	6.7633	Reading-like task	C	children	fMRI	MNI
R82	NoRegion_20	S43	C243	1772	Rimrodt	2009	Cerebral.Cortex	10	C.15_D.14	visual	Reading	Controls	within group simple effect	40	-9	-15	48	-15	-16	7.4054	5.092	3.5832	Reading-like task	C	children	fMRI	MNI
R75	Insula_R_48	S43	C243	1773	Rimrodt	2009	Cerebral.Cortex	10	C.15_D.14	visual	Reading	Controls	within group simple effect	40	-8	-5	40	0	3	3.1728	5.2708	5.7875	Reading-like task	C	children	fMRI	MNI
R82	NoRegion_20	S43	C243	1774	Rimrodt	2009	Cerebral.Cortex	10	C.15_D.14	visual	Reading	Controls	within group simple effect	57	-17	-23	48	-15	-16	7.4054	5.092	3.5832	Reading-like task	C	children	fMRI	MNI
R18	Frontal_Mid_R_9	S43	C243	1775	Rimrodt	2009	Cerebral.Cortex	10	C.15_D.14	visual	Reading	Controls	within group simple effect	30	20	47	32	26	48	6.1412	5.1547	5.7321	Reading-like task	C	children	fMRI	MNI
R32	Frontal_Mid_R_46	S43	C243	1776	Rimrodt	2009	Cerebral.Cortex	10	C.15_D.14	visual	Reading	Controls	within group simple effect	34	36	29	37	46	29	5.8407	6.6726	3.7007	Reading-like task	C	children	fMRI	MNI
R68	Cingulum_Mid_R_32	S43	C243	1777	Rimrodt	2009	Cerebral.Cortex	10	C.15_D.14	visual	Reading	Controls	within group simple effect	6	19	27	10	26	33	5.9466	4.8189	4.5008	Reading-like task	C	children	fMRI	MNI
R20	Cingulum_Ant_R_32	S43	C243	1778	Rimrodt	2009	Cerebral.Cortex	10	C.15_D.14	visual	Reading	Controls	within group simple effect	8	47	9	5	51	9	3.8987	10.8995	7.0214	Reading-like task	C	children	fMRI	MNI
R55	Frontal_Mid_Orb_R_11	S43	C243	1779	Rimrodt	2009	Cerebral.Cortex	10	C.15_D.14	visual	Reading	Controls	within group simple effect	8	41	-2	7	43	-8	4.7504	6.969	8.9312	Reading-like task	C	children	fMRI	MNI
R31	NoRegion_46	S43	C243	1780	Rimrodt	2009	Cerebral.Cortex	10	C.15_D.14	visual	Reading	Controls	within group simple effect	24	44	22	31	40	20	5.5187	4.1486	3.1269	Reading-like task	C	children	fMRI	MNI
L76	Parietal_Inf_L_40	S43	C243	1781	Rimrodt	2009	Cerebral.Cortex	10	C.15_D.14	visual	Reading	Controls	within group simple effect	-42	-56	40	-36	-52	39	4.9344	5.4064	3.315	Reading-like task	C	children	fMRI	MNI
L89	SupraMarginal_L_40	S43	C243	1782	Rimrodt	2009	Cerebral.Cortex	10	C.15_D.14	visual	Reading	Controls	within group simple effect	-50	-49	37	-55	-47	35	4.8824	6.3411	3.247	Reading-like task	C	children	fMRI	MNI
L78	Frontal_Mid_L_46	S43	C243	1783	Rimrodt	2009	Cerebral.Cortex	10	C.15_D.14	visual	Reading	Controls	within group simple effect	-32	31	28	-27	41	33	5.933	7.0356	6.0663	Reading-like task	C	children	fMRI	MNI
L18	Temporal_Sup_L_0	S43	C243	1784	Rimrodt	2009	Cerebral.Cortex	10	C.15_D.14	visual	Reading	Controls	within group simple effect	-46	-9	6	-47	-9	-1	3.4362	6.6061	3.4044	Reading-like task	C	children	fMRI	MNI
L2	Insula_L_48	S43	C243	1785	Rimrodt	2009	Cerebral.Cortex	10	C.15_D.14	visual	Reading	Controls	within group simple effect	-42	2	11	-33	3	9	4.7177	3.2562	3.4362	Reading-like task	C	children	fMRI	MNI
L11	NoRegion_0	S43	C243	1786	Rimrodt	2009	Cerebral.Cortex	10	C.15_D.14	visual	Reading	Controls	within group simple effect	-6	19	25	-8	23	23	3.2863	4.7958	3.0332	Reading-like task	C	children	fMRI	MNI
L18	Temporal_Sup_L_0	S43	C243	1787	Rimrodt	2009	Cerebral.Cortex	10	C.15_D.14	visual	Reading	Controls	within group simple effect	-48	-18	-2	-47	-9	-1	3.4362	6.6061	3.4044	Reading-like task	C	children	fMRI	MNI
L69	Cerebelum_6_L_0	S43	C243	1788	Rimrodt	2009	Cerebral.Cortex	10	C.15_D.14	visual	Reading	Controls	within group simple effect	-14	-61	-19	-11	-61	-24	4.8446	6.0287	6.5389	Reading-like task	C	children	fMRI	MNI
L41	Thalamus_L_0	S43	C243	1789	Rimrodt	2009	Cerebral.Cortex	10	C.15_D.14	visual	Reading	Controls	within group simple effect	-14	-29	11	-14	-28	9	3.5314	4.3046	7.4562	Reading-like task	C	children	fMRI	MNI
R78	Hippocampus_R_0	S43	C243	1790	Rimrodt	2009	Cerebral.Cortex	10	C.15_D.14	visual	Reading	Controls	within group simple effect	14	-24	-22	22	-26	-9	5.8888	5.8357	5.6026	Reading-like task	C	children	fMRI	MNI
L96	NoRegion_34	S44	C244	1791	Ruff	2002	NeuroReport	31	C.11_D.6	auditory	Speech.perception	Controls	within group simple effect	-24	4	-4	-20	-1	-8	5.6983	4.7027	6.4602	Non-reading-like task	C	adult	fMRI	MNI
R68	Cingulum_Mid_R_32	S44	C245	1792	Ruff	2002	NeuroReport	31	C.11_D.6	auditory	Speech.perception	CmorethanD	group by task	0	18	28	10	26	33	5.9466	4.8189	4.5008	Non-reading-like task	C	adult	fMRI	MNI
R85	Angular_R_40	S44	C245	1793	Ruff	2002	NeuroReport	31	C.11_D.6	auditory	Speech.perception	CmorethanD	group by task	46	-48	32	53	-50	31	5.2847	6.7823	4.5356	Non-reading-like task	C	adult	fMRI	MNI
L57	Frontal_Inf_Oper_L_44	S44	C245	1794	Ruff	2002	NeuroReport	31	C.11_D.6	auditory	Speech.perception	CmorethanD	group by task	-58	18	8	-56	15	12	3.0056	4.1369	4.7609	Non-reading-like task	C	adult	fMRI	MNI
L89	SupraMarginal_L_40	S44	C245	1795	Ruff	2002	NeuroReport	31	C.11_D.6	auditory	Speech.perception	CmorethanD	group by task	-54	-52	32	-55	-47	35	4.8824	6.3411	3.247	Non-reading-like task	C	adult	fMRI	MNI
L57	Frontal_Inf_Oper_L_44	S44	C246	1796	Ruff	2002	NeuroReport	31	C.11_D.6	auditory	Speech.perception	Controls	within group simple effect	-58	16	8	-56	15	12	3.0056	4.1369	4.7609	Non-reading-like task	C	adult	fMRI	MNI
L30	Parietal_Inf_L_40	S44	C246	1797	Ruff	2002	NeuroReport	31	C.11_D.6	auditory	Speech.perception	Controls	within group simple effect	-46	-44	40	-43	-40	46	6.8841	4.3466	3.5089	Non-reading-like task	C	adult	fMRI	MNI
R62	NoRegion_37	S44	C247	1798	Ruff	2002	NeuroReport	31	C.11_D.6	auditory	Speech.perception	DmorethanC	group by task	38	-64	8	37	-66	3	4.2351	5.4842	6.9826	Non-reading-like task	D	adult	fMRI	MNI
L27	Temporal_Mid_L_21	S44	C247	1799	Ruff	2002	NeuroReport	31	C.11_D.6	auditory	Speech.perception	DmorethanC	group by task	-52	-40	8	-51	-44	4	3.4935	4.2738	3.38	Non-reading-like task	D	adult	fMRI	MNI
R80	Cuneus_R_18	S44	C248	1800	Ruff	2002	NeuroReport	31	C.11_D.6	auditory	Speech.perception	CmorethanD	group by task	4	-88	20	5	-80	30	3.2016	6.9282	7.3447	Non-reading-like task	C	adult	fMRI	MNI
L31	Occipital_Sup_L_18	S44	C248	1801	Ruff	2002	NeuroReport	31	C.11_D.6	auditory	Speech.perception	CmorethanD	group by task	-12	-96	20	-10	-94	20	4.274	2.6583	3.8471	Non-reading-like task	C	adult	fMRI	MNI
L52	Frontal_Inf_Tri_L_48	S44	C249	1802	Ruff	2002	NeuroReport	31	C.11_D.6	auditory	Speech.perception	DmorethanC	group by task	-30	36	16	-35	27	10	3.3238	6.0132	4.5059	Non-reading-like task	D	adult	fMRI	MNI
L44	Frontal_Mid_L_44	S44	C249	1803	Ruff	2002	NeuroReport	31	C.11_D.6	auditory	Speech.perception	DmorethanC	group by task	-54	10	36	-47	16	38	6.4031	5.3283	4.4833	Non-reading-like task	D	adult	fMRI	MNI
L11	NoRegion_0	S44	C249	1804	Ruff	2002	NeuroReport	31	C.11_D.6	auditory	Speech.perception	DmorethanC	group by task	-12	30	20	-8	23	23	3.2863	4.7958	3.0332	Non-reading-like task	D	adult	fMRI	MNI
L96	NoRegion_34	S44	C249	1805	Ruff	2002	NeuroReport	31	C.11_D.6	auditory	Speech.perception	DmorethanC	group by task	-14	-4	0	-20	-1	-8	5.6983	4.7027	6.4602	Non-reading-like task	D	adult	fMRI	MNI
R27	Cingulum_Mid_R_32	S44	C250	1806	Ruff	2002	NeuroReport	31	C.11_D.6	auditory	Speech.perception	Dyslexics	within group simple effect	8	12	36	14	17	43	4.1667	5.7759	2.9202	Non-reading-like task	D	adult	fMRI	MNI
L96	NoRegion_34	S44	C250	1807	Ruff	2002	NeuroReport	31	C.11_D.6	auditory	Speech.perception	Dyslexics	within group simple effect	-18	-12	-12	-20	-1	-8	5.6983	4.7027	6.4602	Non-reading-like task	D	adult	fMRI	MNI
L90	Frontal_Inf_Tri_L_45	S44	C250	1808	Ruff	2002	NeuroReport	31	C.11_D.6	auditory	Speech.perception	Dyslexics	within group simple effect	-44	30	16	-49	28	16	4.1657	4.8228	4.4318	Non-reading-like task	D	adult	fMRI	MNI
R88	Cingulum_Post_R_26	S45	C251	1809	Rumsey	1997	Archives of Neurology	27	C.14_D.17	visual	Reading	CmorethanD	group by task	0	-42.42	23.88	3	-41	19	2.7142	8.1915	6.892	Reading-like task	C	adult	PET	Talairach
L88	Occipital_Sup_L_7	S45	C251	1810	Rumsey	1997	Archives of Neurology	27	C.14_D.17	visual	Reading	CmorethanD	group by task	-40.4	-69.6	31.15	-25	-70	40	6.3254	3.939	6.1891	Reading-like task	C	adult	PET	Talairach
L91	Temporal_Inf_L_20	S45	C251	1811	Rumsey	1997	Archives of Neurology	27	C.14_D.17	visual	Reading	CmorethanD	group by task	-50.51	-25.74	-25.33	-46	-29	-22	3.0785	4.7673	9.2683	Reading-like task	C	adult	PET	Talairach
R83	Temporal_Inf_R_20	S45	C251	1812	Rumsey	1997	Archives of Neurology	27	C.14_D.17	visual	Reading	CmorethanD	group by task	44.44	-29.86	-25.56	51	-37	-18	6.2858	7.6369	6.941	Reading-like task	C	adult	PET	Talairach
R78	Hippocampus_R_0	S45	C251	1813	Rumsey	1997	Archives of Neurology	27	C.14_D.17	visual	Reading	CmorethanD	group by task	34.34	-18.33	-5.83	22	-26	-9	5.8888	5.8357	5.6026	Reading-like task	C	adult	PET	Talairach
L81	Cingulum_Mid_L_23	S45	C251	1814	Rumsey	1997	Archives of Neurology	27	C.14_D.17	visual	Reading	CmorethanD	group by task	-4.04	-24.3	33.54	-5	-19	33	3.3274	5.6805	4.6291	Reading-like task	C	adult	PET	Talairach
L4	Cingulum_Mid_L_0	S45	C251	1815	Rumsey	1997	Archives of Neurology	27	C.14_D.17	visual	Reading	CmorethanD	group by task	-16.16	-30.48	33.22	-8	-37	38	6.2735	4.8329	3.9978	Reading-like task	C	adult	PET	Talairach
L63	NoRegion_11	S45	C251	1816	Rumsey	1997	Archives of Neurology	27	C.14_D.17	visual	Reading	CmorethanD	group by task	-26.26	47.36	2.5	-25	46	-6	5.6569	3.9328	8.4242	Reading-like task	C	adult	PET	Talairach
R55	Frontal_Mid_Orb_R_11	S45	C251	1817	Rumsey	1997	Archives of Neurology	27	C.14_D.17	visual	Reading	CmorethanD	group by task	10.1	33.36	-7.61	7	43	-8	4.7504	6.969	8.9312	Reading-like task	C	adult	PET	Talairach
L28	Temporal_Sup_L_41	S45	C251	1818	Rumsey	1997	Archives of Neurology	27	C.14_D.17	visual	Reading	CmorethanD	group by task	-48.48	-33.57	11.29	-40	-36	12	6.1464	3.2447	3.2956	Reading-like task	C	adult	PET	Talairach
R61	Temporal_Mid_R_37	S45	C251	1819	Rumsey	1997	Archives of Neurology	27	C.14_D.17	visual	Reading	CmorethanD	group by task	46.46	-64.04	0.97	51	-63	9	5.1113	3.8336	6.9437	Reading-like task	C	adult	PET	Talairach
L7	Heschl_L_48	S45	C252	1820	Rumsey	1997	Archives of Neurology	27	C.14_D.17	visual	Reading	Controls	within group simple effect	-54.55	-16.89	7.81	-59	-12	10	1.8851	3.6547	4.6828	Reading-like task	C	adult	PET	Talairach
L72	Insula_L_48	S45	C252	1821	Rumsey	1997	Archives of Neurology	27	C.14_D.17	visual	Reading	Controls	within group simple effect	-32.32	8.03	4.78	-36	15	2	3.8879	3.3478	3.964	Reading-like task	C	adult	PET	Talairach
R40	Temporal_Sup_R_48	S45	C252	1822	Rumsey	1997	Archives of Neurology	27	C.14_D.17	visual	Reading	Controls	within group simple effect	50.51	-14.62	3.58	56	-21	6	3.8464	3.6917	3.6388	Reading-like task	C	adult	PET	Talairach
R38	Temporal_Mid_R_21	S45	C252	1823	Rumsey	1997	Archives of Neurology	27	C.14_D.17	visual	Reading	Controls	within group simple effect	52.53	-33.15	2.6	53	-36	1	6.2162	4.9923	4.1541	Reading-like task	C	adult	PET	Talairach
L65	Postcentral_L_48	S45	C252	1824	Rumsey	1997	Archives of Neurology	27	C.14_D.17	visual	Reading	Controls	within group simple effect	-48.48	-13.39	21.06	-52	-15	26	6.7743	4.9854	3.7489	Reading-like task	C	adult	PET	Talairach
R44	Postcentral_R_3	S45	C252	1825	Rumsey	1997	Archives of Neurology	27	C.14_D.17	visual	Reading	Controls	within group simple effect	48.48	-14.21	38.43	46	-18	38	3.994	5.2418	3	Reading-like task	C	adult	PET	Talairach
L47	Supp_motor_Area_L_24	S45	C252	1826	Rumsey	1997	Archives of Neurology	27	C.14_D.17	visual	Reading	Controls	within group simple effect	-2.02	4.12	43.75	-4	7	46	2.9982	5.0601	2.2138	Reading-like task	C	adult	PET	Talairach
L42	Thalamus_L_0	S45	C252	1827	Rumsey	1997	Archives of Neurology	27	C.14_D.17	visual	Reading	Controls	within group simple effect	-16.16	-14.62	3.58	-10	-17	8	5.4447	5.645	3.7491	Reading-like task	C	adult	PET	Talairach
L46	NoRegion_37	S45	C252	1828	Rumsey	1997	Archives of Neurology	27	C.14_D.17	visual	Reading	Controls	within group simple effect	-24.24	-56.42	-31.87	-24	-48	-31	8.2168	5.0452	2.4802	Reading-like task	C	adult	PET	Talairach
R70	Vermis_7_0	S45	C252	1829	Rumsey	1997	Archives of Neurology	27	C.14_D.17	visual	Reading	Controls	within group simple effect	8.08	-64.86	-27.59	8	-69	-27	4.366	4.6537	4.0696	Reading-like task	C	adult	PET	Talairach
R3	Cerebelum_6_R_0	S45	C252	1830	Rumsey	1997	Archives of Neurology	27	C.14_D.17	visual	Reading	Controls	within group simple effect	20.2	-64.66	-32.34	24	-62	-31	2.3094	3.132	3.5523	Reading-like task	C	adult	PET	Talairach
L82	Cerebelum_4_5_L_0	S45	C253	1831	Rumsey	1997	Archives of Neurology	27	C.14_D.17	visual	Reading	DmorethanC	group by task	-10.1	-45.71	6.29	-8	-45	-4	3.7476	4.3474	6.8548	Reading-like task	D	adult	PET	Talairach
L72	Insula_L_48	S45	C253	1832	Rumsey	1997	Archives of Neurology	27	C.14_D.17	visual	Reading	DmorethanC	group by task	-40.4	16.47	0.87	-36	15	2	3.8879	3.3478	3.964	Reading-like task	D	adult	PET	Talairach
R54	Frontal_Sup_Orb_R_11	S45	C253	1833	Rumsey	1997	Archives of Neurology	27	C.14_D.17	visual	Reading	DmorethanC	group by task	14.14	30.07	-26.87	19	30	-24	4.1633	6	5.7735	Reading-like task	D	adult	PET	Talairach
R46	Thalamus_R_0	S45	C253	1834	Rumsey	1997	Archives of Neurology	27	C.14_D.17	visual	Reading	DmorethanC	group by task	8.08	-23.27	11.83	16	-20	8	4.899	4.9244	3.5	Reading-like task	D	adult	PET	Talairach
L12	Cingulum_Ant_L_0	S45	C253	1835	Rumsey	1997	Archives of Neurology	27	C.14_D.17	visual	Reading	DmorethanC	group by task	-6.06	3.09	21.93	-6	6	31	2.2583	2.5033	5.164	Reading-like task	D	adult	PET	Talairach
L93	Cerebelum_Crus1_L_37	S45	C253	1836	Rumsey	1997	Archives of Neurology	27	C.14_D.17	visual	Reading	DmorethanC	group by task	-50.51	-58.48	-31.99	-42	-55	-30	3.6273	4.6873	3.8559	Reading-like task	D	adult	PET	Talairach
L85	Caudate_L_0	S45	C253	1837	Rumsey	1997	Archives of Neurology	27	C.14_D.17	visual	Reading	DmorethanC	group by task	-22.22	22.24	9.88	-18	18	8	4.6924	4.7501	4.361	Reading-like task	D	adult	PET	Talairach
R73	Precentral_R_6	S45	C253	1838	Rumsey	1997	Archives of Neurology	27	C.14_D.17	visual	Reading	DmorethanC	group by task	50.51	-5.56	30.18	47	-1	34	2.3397	5.8857	4.4693	Reading-like task	D	adult	PET	Talairach
L72	Insula_L_48	S45	C254	1839	Rumsey	1997	Archives of Neurology	27	C.14_D.17	visual	Reading	Dyslexics	within group simple effect	-34.34	10.09	4.89	-36	15	2	3.8879	3.3478	3.964	Reading-like task	D	adult	PET	Talairach
R81	Insula_R_48	S45	C254	1840	Rumsey	1997	Archives of Neurology	27	C.14_D.17	visual	Reading	Dyslexics	within group simple effect	30.3	14.21	5.1	33	18	8	2.4142	6.0103	4.3894	Reading-like task	D	adult	PET	Talairach
L8	Rolandic_Oper_L_48	S45	C254	1841	Rumsey	1997	Archives of Neurology	27	C.14_D.17	visual	Reading	Dyslexics	within group simple effect	-50.51	-4.94	17.15	-54	0	12	3.1107	2.9814	5.5179	Reading-like task	D	adult	PET	Talairach
L47	Supp_motor_Area_L_24	S45	C254	1842	Rumsey	1997	Archives of Neurology	27	C.14_D.17	visual	Reading	Dyslexics	within group simple effect	-4.04	3.91	48.09	-4	7	46	2.9982	5.0601	2.2138	Reading-like task	D	adult	PET	Talairach
L42	Thalamus_L_0	S45	C254	1843	Rumsey	1997	Archives of Neurology	27	C.14_D.17	visual	Reading	Dyslexics	within group simple effect	-16.16	-14.62	3.58	-10	-17	8	5.4447	5.645	3.7491	Reading-like task	D	adult	PET	Talairach
L42	Thalamus_L_0	S45	C254	1844	Rumsey	1997	Archives of Neurology	27	C.14_D.17	visual	Reading	Dyslexics	within group simple effect	-4.04	-12.56	3.69	-10	-17	8	5.4447	5.645	3.7491	Reading-like task	D	adult	PET	Talairach
L69	Cerebelum_6_L_0	S45	C254	1845	Rumsey	1997	Archives of Neurology	27	C.14_D.17	visual	Reading	Dyslexics	within group simple effect	-4.04	-60.54	-32.11	-11	-61	-24	4.8446	6.0287	6.5389	Reading-like task	D	adult	PET	Talairach
R70	Vermis_7_0	S45	C254	1846	Rumsey	1997	Archives of Neurology	27	C.14_D.17	visual	Reading	Dyslexics	within group simple effect	8.08	-58.48	-31.99	8	-69	-27	4.366	4.6537	4.0696	Reading-like task	D	adult	PET	Talairach
R80	Cuneus_R_18	S45	C255	1847	Rumsey	1997	Archives of Neurology	27	C.14_D.17	visual	Reading	CmorethanD	group by task	4.04	-75.37	22.14	5	-80	30	3.2016	6.9282	7.3447	Reading-like task	C	adult	PET	Talairach
L91	Temporal_Inf_L_20	S45	C255	1848	Rumsey	1997	Archives of Neurology	27	C.14_D.17	visual	Reading	CmorethanD	group by task	-42.42	-28	-20.69	-46	-29	-22	3.0785	4.7673	9.2683	Reading-like task	C	adult	PET	Talairach
L20	Temporal_Mid_L_22	S45	C255	1849	Rumsey	1997	Archives of Neurology	27	C.14_D.17	visual	Reading	CmorethanD	group by task	-52.53	-31.51	11.4	-59	-35	6	4.8775	3.2499	4.0976	Reading-like task	C	adult	PET	Talairach
L13	Temporal_Mid_L_22	S45	C255	1850	Rumsey	1997	Archives of Neurology	27	C.14_D.17	visual	Reading	CmorethanD	group by task	-54.55	-22.44	-6.07	-61	-19	-5	3.0414	4.2262	5.1343	Reading-like task	C	adult	PET	Talairach
R83	Temporal_Inf_R_20	S45	C255	1851	Rumsey	1997	Archives of Neurology	27	C.14_D.17	visual	Reading	CmorethanD	group by task	50.51	-33.98	-25.8	51	-37	-18	6.2858	7.6369	6.941	Reading-like task	C	adult	PET	Talairach
R41	Temporal_Sup_R_48	S45	C255	1852	Rumsey	1997	Archives of Neurology	27	C.14_D.17	visual	Reading	CmorethanD	group by task	46.46	-20.59	-1.19	43	-20	1	2.6646	4.8751	7.8081	Reading-like task	C	adult	PET	Talairach
R38	Temporal_Mid_R_21	S45	C255	1853	Rumsey	1997	Archives of Neurology	27	C.14_D.17	visual	Reading	CmorethanD	group by task	46.46	-33.15	2.6	53	-36	1	6.2162	4.9923	4.1541	Reading-like task	C	adult	PET	Talairach
R23	Occipital_Mid_R_19	S45	C255	1854	Rumsey	1997	Archives of Neurology	27	C.14_D.17	visual	Reading	CmorethanD	group by task	42.42	-63.01	22.79	35	-70	24	4.9244	4.6488	4.4441	Reading-like task	C	adult	PET	Talairach
L32	Cuneus_L_18	S45	C255	1855	Rumsey	1997	Archives of Neurology	27	C.14_D.17	visual	Reading	CmorethanD	group by task	-6.06	-77.63	26.37	-5	-79	32	2.3381	6.08	5.0859	Reading-like task	C	adult	PET	Talairach
R45	SupraMarginal_R_48	S45	C255	1856	Rumsey	1997	Archives of Neurology	27	C.14_D.17	visual	Reading	CmorethanD	group by task	52.53	-24.09	29.2	56	-27	27	8.2837	7.1747	6.8173	Reading-like task	C	adult	PET	Talairach
R6	ParaHippocampal_R_28	S45	C255	1857	Rumsey	1997	Archives of Neurology	27	C.14_D.17	visual	Reading	CmorethanD	group by task	20.2	1.03	-23.78	22	-4	-27	6.6081	6.8557	3	Reading-like task	C	adult	PET	Talairach
R44	Postcentral_R_3	S45	C255	1858	Rumsey	1997	Archives of Neurology	27	C.14_D.17	visual	Reading	CmorethanD	group by task	46.46	-22.24	33.65	46	-18	38	3.994	5.2418	3	Reading-like task	C	adult	PET	Talairach
L71	NoRegion_0	S45	C255	1859	Rumsey	1997	Archives of Neurology	27	C.14_D.17	visual	Reading	CmorethanD	group by task	-16.16	25.95	-27.11	-22	27	-30	5.0607	2.1082	7.0711	Reading-like task	C	adult	PET	Talairach
L30	Parietal_Inf_L_40	S45	C255	1860	Rumsey	1997	Archives of Neurology	27	C.14_D.17	visual	Reading	CmorethanD	group by task	-28.28	-35.21	46.02	-43	-40	46	6.8841	4.3466	3.5089	Reading-like task	C	adult	PET	Talairach
L84	Lingual_L_18	S45	C256	1861	Rumsey	1997	Archives of Neurology	27	C.14_D.17	visual	Reading	Controls	within group simple effect	-22.22	-82.16	-9.52	-20	-88	-12	5.0358	5.8525	5.1329	Reading-like task	C	adult	PET	Talairach
L14	Temporal_Mid_L_21	S45	C256	1862	Rumsey	1997	Archives of Neurology	27	C.14_D.17	visual	Reading	Controls	within group simple effect	-58.59	-27.18	7.27	-65	-26	6	4.6188	2.8519	5.0888	Reading-like task	C	adult	PET	Talairach
R38	Temporal_Mid_R_21	S45	C256	1863	Rumsey	1997	Archives of Neurology	27	C.14_D.17	visual	Reading	Controls	within group simple effect	48.48	-28.83	-1.67	53	-36	1	6.2162	4.9923	4.1541	Reading-like task	C	adult	PET	Talairach
L65	Postcentral_L_48	S45	C256	1864	Rumsey	1997	Archives of Neurology	27	C.14_D.17	visual	Reading	Controls	within group simple effect	-48.48	-11.53	25.51	-52	-15	26	6.7743	4.9854	3.7489	Reading-like task	C	adult	PET	Talairach
R73	Precentral_R_6	S45	C256	1865	Rumsey	1997	Archives of Neurology	27	C.14_D.17	visual	Reading	Controls	within group simple effect	48.48	-9.68	29.96	47	-1	34	2.3397	5.8857	4.4693	Reading-like task	C	adult	PET	Talairach
L47	Supp_motor_Area_L_24	S45	C256	1866	Rumsey	1997	Archives of Neurology	27	C.14_D.17	visual	Reading	Controls	within group simple effect	-2.02	-0.21	47.87	-4	7	46	2.9982	5.0601	2.2138	Reading-like task	C	adult	PET	Talairach
L42	Thalamus_L_0	S45	C256	1867	Rumsey	1997	Archives of Neurology	27	C.14_D.17	visual	Reading	Controls	within group simple effect	-16.16	-18.74	3.36	-10	-17	8	5.4447	5.645	3.7491	Reading-like task	C	adult	PET	Talairach
L69	Cerebelum_6_L_0	S45	C256	1868	Rumsey	1997	Archives of Neurology	27	C.14_D.17	visual	Reading	Controls	within group simple effect	-6.06	-60.54	-32.11	-11	-61	-24	4.8446	6.0287	6.5389	Reading-like task	C	adult	PET	Talairach
L93	Cerebelum_Crus1_L_37	S45	C256	1869	Rumsey	1997	Archives of Neurology	27	C.14_D.17	visual	Reading	Controls	within group simple effect	-38.38	-56.42	-31.87	-42	-55	-30	3.6273	4.6873	3.8559	Reading-like task	C	adult	PET	Talairach
R70	Vermis_7_0	S45	C256	1870	Rumsey	1997	Archives of Neurology	27	C.14_D.17	visual	Reading	Controls	within group simple effect	8.08	-62.8	-27.47	8	-69	-27	4.366	4.6537	4.0696	Reading-like task	C	adult	PET	Talairach
L42	Thalamus_L_0	S45	C257	1871	Rumsey	1997	Archives of Neurology	27	C.14_D.17	visual	Reading	DmorethanC	group by task	-4.04	-14.83	7.92	-10	-17	8	5.4447	5.645	3.7491	Reading-like task	D	adult	PET	Talairach
L46	NoRegion_37	S45	C257	1872	Rumsey	1997	Archives of Neurology	27	C.14_D.17	visual	Reading	DmorethanC	group by task	-2.02	-44.06	-31.15	-24	-48	-31	8.2168	5.0452	2.4802	Reading-like task	D	adult	PET	Talairach
L72	Insula_L_48	S45	C257	1873	Rumsey	1997	Archives of Neurology	27	C.14_D.17	visual	Reading	DmorethanC	group by task	-32.32	10.09	4.89	-36	15	2	3.8879	3.3478	3.964	Reading-like task	D	adult	PET	Talairach
L83	Calcarine_L_17	S45	C257	1874	Rumsey	1997	Archives of Neurology	27	C.14_D.17	visual	Reading	DmorethanC	group by task	-10.1	-94.72	-5.48	-11	-99	-1	3.8337	5.5343	5.0475	Reading-like task	D	adult	PET	Talairach
R81	Insula_R_48	S45	C257	1875	Rumsey	1997	Archives of Neurology	27	C.14_D.17	visual	Reading	DmorethanC	group by task	32.32	12.36	0.65	33	18	8	2.4142	6.0103	4.3894	Reading-like task	D	adult	PET	Talairach
L38	Precentral_L_6	S45	C257	1876	Rumsey	1997	Archives of Neurology	27	C.14_D.17	visual	Reading	DmorethanC	group by task	-40.4	-6.18	43.2	-41	-5	42	3.9337	6.549	3.4455	Reading-like task	D	adult	PET	Talairach
R70	Vermis_7_0	S45	C257	1877	Rumsey	1997	Archives of Neurology	27	C.14_D.17	visual	Reading	DmorethanC	group by task	12.12	-70.83	-32.7	8	-69	-27	4.366	4.6537	4.0696	Reading-like task	D	adult	PET	Talairach
L84	Lingual_L_18	S45	C258	1878	Rumsey	1997	Archives of Neurology	27	C.14_D.17	visual	Reading	Dyslexics	within group simple effect	-12.12	-88.34	-9.87	-20	-88	-12	5.0358	5.8525	5.1329	Reading-like task	D	adult	PET	Talairach
L8	Rolandic_Oper_L_48	S45	C258	1879	Rumsey	1997	Archives of Neurology	27	C.14_D.17	visual	Reading	Dyslexics	within group simple effect	-50.51	-4.94	17.15	-54	0	12	3.1107	2.9814	5.5179	Reading-like task	D	adult	PET	Talairach
R73	Precentral_R_6	S45	C258	1880	Rumsey	1997	Archives of Neurology	27	C.14_D.17	visual	Reading	Dyslexics	within group simple effect	46.46	-5.56	30.18	47	-1	34	2.3397	5.8857	4.4693	Reading-like task	D	adult	PET	Talairach
L47	Supp_motor_Area_L_24	S45	C258	1881	Rumsey	1997	Archives of Neurology	27	C.14_D.17	visual	Reading	Dyslexics	within group simple effect	-4.04	3.91	48.09	-4	7	46	2.9982	5.0601	2.2138	Reading-like task	D	adult	PET	Talairach
L42	Thalamus_L_0	S45	C258	1882	Rumsey	1997	Archives of Neurology	27	C.14_D.17	visual	Reading	Dyslexics	within group simple effect	-4.04	-12.56	3.69	-10	-17	8	5.4447	5.645	3.7491	Reading-like task	D	adult	PET	Talairach
R14	Pallidum_R_0	S45	C258	1883	Rumsey	1997	Archives of Neurology	27	C.14_D.17	visual	Reading	Dyslexics	within group simple effect	22.22	1.65	8.79	23	-1	5	3.37	6.112	3.9799	Reading-like task	D	adult	PET	Talairach
L69	Cerebelum_6_L_0	S45	C258	1884	Rumsey	1997	Archives of Neurology	27	C.14_D.17	visual	Reading	Dyslexics	within group simple effect	-4.04	-60.54	-32.11	-11	-61	-24	4.8446	6.0287	6.5389	Reading-like task	D	adult	PET	Talairach
L45	Cerebelum_6_L_19	S45	C258	1885	Rumsey	1997	Archives of Neurology	27	C.14_D.17	visual	Reading	Dyslexics	within group simple effect	-28.28	-64.66	-32.34	-26	-63	-27	4.4801	3.1805	3.3017	Reading-like task	D	adult	PET	Talairach
R70	Vermis_7_0	S45	C258	1886	Rumsey	1997	Archives of Neurology	27	C.14_D.17	visual	Reading	Dyslexics	within group simple effect	2.02	-60.74	-27.35	8	-69	-27	4.366	4.6537	4.0696	Reading-like task	D	adult	PET	Talairach
R3	Cerebelum_6_R_0	S45	C258	1887	Rumsey	1997	Archives of Neurology	27	C.14_D.17	visual	Reading	Dyslexics	within group simple effect	26.26	-60.54	-32.11	24	-62	-31	2.3094	3.132	3.5523	Reading-like task	D	adult	PET	Talairach
L77	NoRegion_41	S45	C259	1888	Rumsey	1997	Archives of Neurology	27	C.14_D.17	visual	Lexical.Decision	CmorethanD	group by task	-44.44	-42.63	28.22	-39	-39	28	7.6647	5.7594	3.502	Reading-like task	C	adult	PET	Talairach
L23	Temporal_Inf_L_20	S45	C259	1889	Rumsey	1997	Archives of Neurology	27	C.14_D.17	visual	Lexical.Decision	CmorethanD	group by task	-48.48	-42.42	-21.52	-45	-49	-15	3.1542	4.1801	3.9993	Reading-like task	C	adult	PET	Talairach
L19	Temporal_Mid_L_21	S45	C259	1890	Rumsey	1997	Archives of Neurology	27	C.14_D.17	visual	Lexical.Decision	CmorethanD	group by task	-60.61	-40.77	-11.89	-61	-38	-7	2.7775	2.3755	5.4232	Reading-like task	C	adult	PET	Talairach
L20	Temporal_Mid_L_22	S45	C259	1891	Rumsey	1997	Archives of Neurology	27	C.14_D.17	visual	Lexical.Decision	CmorethanD	group by task	-50.51	-35.42	6.84	-59	-35	6	4.8775	3.2499	4.0976	Reading-like task	C	adult	PET	Talairach
L96	NoRegion_34	S45	C259	1892	Rumsey	1997	Archives of Neurology	27	C.14_D.17	visual	Lexical.Decision	CmorethanD	group by task	-22.22	2.88	-18.9	-20	-1	-8	5.6983	4.7027	6.4602	Reading-like task	C	adult	PET	Talairach
R61	Temporal_Mid_R_37	S45	C259	1893	Rumsey	1997	Archives of Neurology	27	C.14_D.17	visual	Lexical.Decision	CmorethanD	group by task	46.46	-58.07	5.64	51	-63	9	5.1113	3.8336	6.9437	Reading-like task	C	adult	PET	Talairach
R6	ParaHippocampal_R_28	S45	C259	1894	Rumsey	1997	Archives of Neurology	27	C.14_D.17	visual	Lexical.Decision	CmorethanD	group by task	14.14	3.09	-23.66	22	-4	-27	6.6081	6.8557	3	Reading-like task	C	adult	PET	Talairach
L51	Frontal_Inf_Orb_L_47	S45	C259	1895	Rumsey	1997	Archives of Neurology	27	C.14_D.17	visual	Lexical.Decision	CmorethanD	group by task	-22.22	33.15	-2.85	-33	27	-3	6.745	4.4401	3.2558	Reading-like task	C	adult	PET	Talairach
L94	Frontal_Inf_Oper_L_44	S45	C259	1896	Rumsey	1997	Archives of Neurology	27	C.14_D.17	visual	Lexical.Decision	CmorethanD	group by task	-40.4	13.18	26.81	-43	5	29	4.9748	3.6641	4.8013	Reading-like task	C	adult	PET	Talairach
R75	Insula_R_48	S45	C259	1897	Rumsey	1997	Archives of Neurology	27	C.14_D.17	visual	Lexical.Decision	CmorethanD	group by task	40.4	-8.24	-0.48	40	0	3	3.1728	5.2708	5.7875	Reading-like task	C	adult	PET	Talairach
R41	Temporal_Sup_R_48	S45	C259	1898	Rumsey	1997	Archives of Neurology	27	C.14_D.17	visual	Lexical.Decision	CmorethanD	group by task	42.42	-20.59	-1.19	43	-20	1	2.6646	4.8751	7.8081	Reading-like task	C	adult	PET	Talairach
L61	Lingual_L_17	S45	C260	1899	Rumsey	1997	Archives of Neurology	27	C.14_D.17	visual	Lexical.Decision	Controls	within group simple effect	-4.04	-86.49	-5	-6	-81	-1	2.32	3.0159	4.415	Reading-like task	C	adult	PET	Talairach
L30	Parietal_Inf_L_40	S45	C260	1900	Rumsey	1997	Archives of Neurology	27	C.14_D.17	visual	Lexical.Decision	Controls	within group simple effect	-42.42	-33.16	46.13	-43	-40	46	6.8841	4.3466	3.5089	Reading-like task	C	adult	PET	Talairach
R34	Occipital_Sup_R_7	S45	C260	1901	Rumsey	1997	Archives of Neurology	27	C.14_D.17	visual	Lexical.Decision	Controls	within group simple effect	28.28	-63.84	40.16	31	-64	40	5.1796	4.9493	2.4044	Reading-like task	C	adult	PET	Talairach
R26	Cerebelum_6_R_19	S45	C260	1902	Rumsey	1997	Archives of Neurology	27	C.14_D.17	visual	Lexical.Decision	Controls	within group simple effect	32.32	-71.66	-13.68	34	-63	-19	2.7601	6.2465	4.1974	Reading-like task	C	adult	PET	Talairach
L38	Precentral_L_6	S45	C260	1903	Rumsey	1997	Archives of Neurology	27	C.14_D.17	visual	Lexical.Decision	Controls	within group simple effect	-40.4	-22.86	46.68	-41	-5	42	3.9337	6.549	3.4455	Reading-like task	C	adult	PET	Talairach
R15	Postcentral_R_4	S45	C260	1904	Rumsey	1997	Archives of Neurology	27	C.14_D.17	visual	Lexical.Decision	Controls	within group simple effect	38.38	-22.86	46.68	34	-28	47	4.2269	4.1191	2.0976	Reading-like task	C	adult	PET	Talairach
L47	Supp_motor_Area_L_24	S45	C260	1905	Rumsey	1997	Archives of Neurology	27	C.14_D.17	visual	Lexical.Decision	Controls	within group simple effect	-2.02	-0.21	47.87	-4	7	46	2.9982	5.0601	2.2138	Reading-like task	C	adult	PET	Talairach
L94	Frontal_Inf_Oper_L_44	S45	C260	1906	Rumsey	1997	Archives of Neurology	27	C.14_D.17	visual	Lexical.Decision	Controls	within group simple effect	-44.44	4.94	26.38	-43	5	29	4.9748	3.6641	4.8013	Reading-like task	C	adult	PET	Talairach
L95	Cerebelum_Crus1_L_0	S45	C260	1907	Rumsey	1997	Archives of Neurology	27	C.14_D.17	visual	Lexical.Decision	Controls	within group simple effect	-36.36	-69.19	-23.07	-36	-77	-28	6.0232	5.6763	6.9234	Reading-like task	C	adult	PET	Talairach
R70	Vermis_7_0	S45	C260	1908	Rumsey	1997	Archives of Neurology	27	C.14_D.17	visual	Lexical.Decision	Controls	within group simple effect	4.04	-73.51	-18.55	8	-69	-27	4.366	4.6537	4.0696	Reading-like task	C	adult	PET	Talairach
L96	NoRegion_34	S45	C260	1909	Rumsey	1997	Archives of Neurology	27	C.14_D.17	visual	Lexical.Decision	Controls	within group simple effect	-14.14	-4.12	-0.24	-20	-1	-8	5.6983	4.7027	6.4602	Reading-like task	C	adult	PET	Talairach
R55	Frontal_Mid_Orb_R_11	S45	C261	1910	Rumsey	1997	Archives of Neurology	27	C.14_D.17	visual	Lexical.Decision	DmorethanC	group by task	14.14	49.83	-6.65	7	43	-8	4.7504	6.969	8.9312	Reading-like task	D	adult	PET	Talairach
L69	Cerebelum_6_L_0	S45	C261	1911	Rumsey	1997	Archives of Neurology	27	C.14_D.17	visual	Lexical.Decision	DmorethanC	group by task	-8.08	-60.54	-32.11	-11	-61	-24	4.8446	6.0287	6.5389	Reading-like task	D	adult	PET	Talairach
L41	Thalamus_L_0	S45	C261	1912	Rumsey	1997	Archives of Neurology	27	C.14_D.17	visual	Lexical.Decision	DmorethanC	group by task	-14.14	-33.98	19.97	-14	-28	9	3.5314	4.3046	7.4562	Reading-like task	D	adult	PET	Talairach
R22	NoRegion_0	S45	C261	1913	Rumsey	1997	Archives of Neurology	27	C.14_D.17	visual	Lexical.Decision	DmorethanC	group by task	4.04	3.29	17.59	13	6	23	7.0048	4.1673	5.1251	Reading-like task	D	adult	PET	Talairach
R39	Frontal_Inf_Tri_R_48	S45	C261	1914	Rumsey	1997	Archives of Neurology	27	C.14_D.17	visual	Lexical.Decision	DmorethanC	group by task	36.36	25.53	27.47	44	14	25	5.9614	5.3963	3.524	Reading-like task	D	adult	PET	Talairach
R46	Thalamus_R_0	S45	C261	1915	Rumsey	1997	Archives of Neurology	27	C.14_D.17	visual	Lexical.Decision	DmorethanC	group by task	18.18	-23.06	7.49	16	-20	8	4.899	4.9244	3.5	Reading-like task	D	adult	PET	Talairach
L61	Lingual_L_17	S45	C262	1916	Rumsey	1997	Archives of Neurology	27	C.14_D.17	visual	Lexical.Decision	Dyslexics	within group simple effect	-6.06	-82.37	-4.76	-6	-81	-1	2.32	3.0159	4.415	Reading-like task	D	adult	PET	Talairach
R34	Occipital_Sup_R_7	S45	C262	1917	Rumsey	1997	Archives of Neurology	27	C.14_D.17	visual	Lexical.Decision	Dyslexics	within group simple effect	28.28	-59.72	40.38	31	-64	40	5.1796	4.9493	2.4044	Reading-like task	D	adult	PET	Talairach
R34	Occipital_Sup_R_7	S45	C262	1918	Rumsey	1997	Archives of Neurology	27	C.14_D.17	visual	Lexical.Decision	Dyslexics	within group simple effect	28.28	-55.6	40.6	31	-64	40	5.1796	4.9493	2.4044	Reading-like task	D	adult	PET	Talairach
L94	Frontal_Inf_Oper_L_44	S45	C262	1919	Rumsey	1997	Archives of Neurology	27	C.14_D.17	visual	Lexical.Decision	Dyslexics	within group simple effect	-46.46	-1.65	34.74	-43	5	29	4.9748	3.6641	4.8013	Reading-like task	D	adult	PET	Talairach
R15	Postcentral_R_4	S45	C262	1920	Rumsey	1997	Archives of Neurology	27	C.14_D.17	visual	Lexical.Decision	Dyslexics	within group simple effect	38.38	-24.92	46.57	34	-28	47	4.2269	4.1191	2.0976	Reading-like task	D	adult	PET	Talairach
L47	Supp_motor_Area_L_24	S45	C262	1921	Rumsey	1997	Archives of Neurology	27	C.14_D.17	visual	Lexical.Decision	Dyslexics	within group simple effect	-2.02	1.85	47.98	-4	7	46	2.9982	5.0601	2.2138	Reading-like task	D	adult	PET	Talairach
R30	Frontal_Inf_Oper_R_44	S45	C262	1922	Rumsey	1997	Archives of Neurology	27	C.14_D.17	visual	Lexical.Decision	Dyslexics	within group simple effect	38.38	8.85	30.94	38	10	34	2.4863	5.0782	3.8964	Reading-like task	D	adult	PET	Talairach
L71	NoRegion_0	S45	C262	1923	Rumsey	1997	Archives of Neurology	27	C.14_D.17	visual	Lexical.Decision	Dyslexics	within group simple effect	-20.2	25.95	-27.11	-22	27	-30	5.0607	2.1082	7.0711	Reading-like task	D	adult	PET	Talairach
L69	Cerebelum_6_L_0	S45	C262	1924	Rumsey	1997	Archives of Neurology	27	C.14_D.17	visual	Lexical.Decision	Dyslexics	within group simple effect	-6.06	-64.86	-27.59	-11	-61	-24	4.8446	6.0287	6.5389	Reading-like task	D	adult	PET	Talairach
L45	Cerebelum_6_L_19	S45	C262	1925	Rumsey	1997	Archives of Neurology	27	C.14_D.17	visual	Lexical.Decision	Dyslexics	within group simple effect	-32.32	-60.54	-32.11	-26	-63	-27	4.4801	3.1805	3.3017	Reading-like task	D	adult	PET	Talairach
R3	Cerebelum_6_R_0	S45	C262	1926	Rumsey	1997	Archives of Neurology	27	C.14_D.17	visual	Lexical.Decision	Dyslexics	within group simple effect	26.26	-58.69	-27.23	24	-62	-31	2.3094	3.132	3.5523	Reading-like task	D	adult	PET	Talairach
L42	Thalamus_L_0	S45	C262	1927	Rumsey	1997	Archives of Neurology	27	C.14_D.17	visual	Lexical.Decision	Dyslexics	within group simple effect	-2.02	-14.83	7.92	-10	-17	8	5.4447	5.645	3.7491	Reading-like task	D	adult	PET	Talairach
L41	Thalamus_L_0	S45	C262	1928	Rumsey	1997	Archives of Neurology	27	C.14_D.17	visual	Lexical.Decision	Dyslexics	within group simple effect	-14.14	-29.86	20.19	-14	-28	9	3.5314	4.3046	7.4562	Reading-like task	D	adult	PET	Talairach
R22	NoRegion_0	S45	C262	1929	Rumsey	1997	Archives of Neurology	27	C.14_D.17	visual	Lexical.Decision	Dyslexics	within group simple effect	22.22	3.09	21.93	13	6	23	7.0048	4.1673	5.1251	Reading-like task	D	adult	PET	Talairach
L77	NoRegion_41	S45	C263	1930	Rumsey	1997	Archives of Neurology	27	C.14_D.17	visual	Lexical.Decision	CmorethanD	group by task	-44.44	-42.63	28.22	-39	-39	28	7.6647	5.7594	3.502	Reading-like task	C	adult	PET	Talairach
L32	Cuneus_L_18	S45	C263	1931	Rumsey	1997	Archives of Neurology	27	C.14_D.17	visual	Lexical.Decision	CmorethanD	group by task	-6.06	-73.72	30.93	-5	-79	32	2.3381	6.08	5.0859	Reading-like task	C	adult	PET	Talairach
R23	Occipital_Mid_R_19	S45	C263	1932	Rumsey	1997	Archives of Neurology	27	C.14_D.17	visual	Lexical.Decision	CmorethanD	group by task	40.4	-65.28	27.03	35	-70	24	4.9244	4.6488	4.4441	Reading-like task	C	adult	PET	Talairach
L23	Temporal_Inf_L_20	S45	C263	1933	Rumsey	1997	Archives of Neurology	27	C.14_D.17	visual	Lexical.Decision	CmorethanD	group by task	-48.48	-40.36	-21.4	-45	-49	-15	3.1542	4.1801	3.9993	Reading-like task	C	adult	PET	Talairach
L86	Temporal_Mid_L_37	S45	C263	1934	Rumsey	1997	Archives of Neurology	27	C.14_D.17	visual	Lexical.Decision	CmorethanD	group by task	-50.51	-58.07	5.64	-58	-58	6	3.2042	5.4677	5.2182	Reading-like task	C	adult	PET	Talairach
R83	Temporal_Inf_R_20	S45	C263	1935	Rumsey	1997	Archives of Neurology	27	C.14_D.17	visual	Lexical.Decision	CmorethanD	group by task	48.48	-29.86	-25.56	51	-37	-18	6.2858	7.6369	6.941	Reading-like task	C	adult	PET	Talairach
R61	Temporal_Mid_R_37	S45	C263	1936	Rumsey	1997	Archives of Neurology	27	C.14_D.17	visual	Lexical.Decision	CmorethanD	group by task	46.46	-60.13	5.53	51	-63	9	5.1113	3.8336	6.9437	Reading-like task	C	adult	PET	Talairach
R41	Temporal_Sup_R_48	S45	C263	1937	Rumsey	1997	Archives of Neurology	27	C.14_D.17	visual	Lexical.Decision	CmorethanD	group by task	44.44	-20.39	-5.95	43	-20	1	2.6646	4.8751	7.8081	Reading-like task	C	adult	PET	Talairach
R13	NoRegion_0	S45	C263	1938	Rumsey	1997	Archives of Neurology	27	C.14_D.17	visual	Lexical.Decision	CmorethanD	group by task	8.08	-3.5	-14.51	11	-6	-7	7.1822	2.3629	6.1644	Reading-like task	C	adult	PET	Talairach
L96	NoRegion_34	S45	C263	1939	Rumsey	1997	Archives of Neurology	27	C.14_D.17	visual	Lexical.Decision	CmorethanD	group by task	-18.18	2.88	-18.9	-20	-1	-8	5.6983	4.7027	6.4602	Reading-like task	C	adult	PET	Talairach
L81	Cingulum_Mid_L_23	S45	C263	1940	Rumsey	1997	Archives of Neurology	27	C.14_D.17	visual	Lexical.Decision	CmorethanD	group by task	-2.02	-10.09	38.64	-5	-19	33	3.3274	5.6805	4.6291	Reading-like task	C	adult	PET	Talairach
L51	Frontal_Inf_Orb_L_47	S45	C263	1941	Rumsey	1997	Archives of Neurology	27	C.14_D.17	visual	Lexical.Decision	CmorethanD	group by task	-18.18	33.15	-2.85	-33	27	-3	6.745	4.4401	3.2558	Reading-like task	C	adult	PET	Talairach
L61	Lingual_L_17	S45	C264	1942	Rumsey	1997	Archives of Neurology	27	C.14_D.17	visual	Lexical.Decision	Controls	within group simple effect	-6.06	-86.49	-5	-6	-81	-1	2.32	3.0159	4.415	Reading-like task	C	adult	PET	Talairach
L76	Parietal_Inf_L_40	S45	C264	1943	Rumsey	1997	Archives of Neurology	27	C.14_D.17	visual	Lexical.Decision	Controls	within group simple effect	-30.3	-53.33	36.36	-36	-52	39	4.9344	5.4064	3.315	Reading-like task	C	adult	PET	Talairach
R34	Occipital_Sup_R_7	S45	C264	1944	Rumsey	1997	Archives of Neurology	27	C.14_D.17	visual	Lexical.Decision	Controls	within group simple effect	28.28	-69.81	35.49	31	-64	40	5.1796	4.9493	2.4044	Reading-like task	C	adult	PET	Talairach
L95	Cerebelum_Crus1_L_0	S45	C264	1945	Rumsey	1997	Archives of Neurology	27	C.14_D.17	visual	Lexical.Decision	Controls	within group simple effect	-36.36	-71.45	-18.43	-36	-77	-28	6.0232	5.6763	6.9234	Reading-like task	C	adult	PET	Talairach
L5	Fusiform_L_37	S45	C264	1946	Rumsey	1997	Archives of Neurology	27	C.14_D.17	visual	Lexical.Decision	Controls	within group simple effect	-42.42	-58.89	-22.47	-41	-60	-18	2.5879	3.0101	4.156	Reading-like task	C	adult	PET	Talairach
L72	Insula_L_48	S45	C264	1947	Rumsey	1997	Archives of Neurology	27	C.14_D.17	visual	Lexical.Decision	Controls	within group simple effect	-32.32	16.27	5.21	-36	15	2	3.8879	3.3478	3.964	Reading-like task	C	adult	PET	Talairach
L38	Precentral_L_6	S45	C264	1948	Rumsey	1997	Archives of Neurology	27	C.14_D.17	visual	Lexical.Decision	Controls	within group simple effect	-44.44	-10.09	38.64	-41	-5	42	3.9337	6.549	3.4455	Reading-like task	C	adult	PET	Talairach
R15	Postcentral_R_4	S45	C264	1949	Rumsey	1997	Archives of Neurology	27	C.14_D.17	visual	Lexical.Decision	Controls	within group simple effect	36.36	-29.04	46.35	34	-28	47	4.2269	4.1191	2.0976	Reading-like task	C	adult	PET	Talairach
L47	Supp_motor_Area_L_24	S45	C264	1950	Rumsey	1997	Archives of Neurology	27	C.14_D.17	visual	Lexical.Decision	Controls	within group simple effect	-4.04	1.85	47.98	-4	7	46	2.9982	5.0601	2.2138	Reading-like task	C	adult	PET	Talairach
L94	Frontal_Inf_Oper_L_44	S45	C264	1951	Rumsey	1997	Archives of Neurology	27	C.14_D.17	visual	Lexical.Decision	Controls	within group simple effect	-42.42	5.15	22.04	-43	5	29	4.9748	3.6641	4.8013	Reading-like task	C	adult	PET	Talairach
R70	Vermis_7_0	S45	C264	1952	Rumsey	1997	Archives of Neurology	27	C.14_D.17	visual	Lexical.Decision	Controls	within group simple effect	4.04	-66.72	-32.46	8	-69	-27	4.366	4.6537	4.0696	Reading-like task	C	adult	PET	Talairach
R13	NoRegion_0	S45	C264	1953	Rumsey	1997	Archives of Neurology	27	C.14_D.17	visual	Lexical.Decision	Controls	within group simple effect	2.02	-4.12	-0.24	11	-6	-7	7.1822	2.3629	6.1644	Reading-like task	C	adult	PET	Talairach
L84	Lingual_L_18	S45	C265	1954	Rumsey	1997	Archives of Neurology	27	C.14_D.17	visual	Lexical.Decision	DmorethanC	group by task	-24.24	-86.28	-9.76	-20	-88	-12	5.0358	5.8525	5.1329	Reading-like task	D	adult	PET	Talairach
L82	Cerebelum_4_5_L_0	S45	C265	1955	Rumsey	1997	Archives of Neurology	27	C.14_D.17	visual	Lexical.Decision	DmorethanC	group by task	-8.08	-43.65	6.4	-8	-45	-4	3.7476	4.3474	6.8548	Reading-like task	D	adult	PET	Talairach
L71	NoRegion_0	S45	C265	1956	Rumsey	1997	Archives of Neurology	27	C.14_D.17	visual	Lexical.Decision	DmorethanC	group by task	-26.26	21.83	-27.34	-22	27	-30	5.0607	2.1082	7.0711	Reading-like task	D	adult	PET	Talairach
R65	Insula_R_47	S45	C265	1957	Rumsey	1997	Archives of Neurology	27	C.14_D.17	visual	Lexical.Decision	DmorethanC	group by task	34.34	16.47	0.87	34	21	-5	4.802	3.3993	4.2642	Reading-like task	D	adult	PET	Talairach
R19	Frontal_Sup_Medial_R_10	S45	C265	1958	Rumsey	1997	Archives of Neurology	27	C.14_D.17	visual	Lexical.Decision	DmorethanC	group by task	14.14	61.16	16.29	12	59	21	4.5591	4.432	5.0409	Reading-like task	D	adult	PET	Talairach
R30	Frontal_Inf_Oper_R_44	S45	C265	1959	Rumsey	1997	Archives of Neurology	27	C.14_D.17	visual	Lexical.Decision	DmorethanC	group by task	38.38	14.82	35.61	38	10	34	2.4863	5.0782	3.8964	Reading-like task	D	adult	PET	Talairach
L69	Cerebelum_6_L_0	S45	C265	1960	Rumsey	1997	Archives of Neurology	27	C.14_D.17	visual	Lexical.Decision	DmorethanC	group by task	-14.14	-59.1	-17.72	-11	-61	-24	4.8446	6.0287	6.5389	Reading-like task	D	adult	PET	Talairach
R70	Vermis_7_0	S45	C265	1961	Rumsey	1997	Archives of Neurology	27	C.14_D.17	visual	Lexical.Decision	DmorethanC	group by task	10.1	-71.25	-23.19	8	-69	-27	4.366	4.6537	4.0696	Reading-like task	D	adult	PET	Talairach
L85	Caudate_L_0	S45	C265	1962	Rumsey	1997	Archives of Neurology	27	C.14_D.17	visual	Lexical.Decision	DmorethanC	group by task	-16.16	16.06	9.55	-18	18	8	4.6924	4.7501	4.361	Reading-like task	D	adult	PET	Talairach
R47	NoRegion_0	S45	C265	1963	Rumsey	1997	Archives of Neurology	27	C.14_D.17	visual	Lexical.Decision	DmorethanC	group by task	8.08	-19.56	20.73	14	-22	23	8.1086	5.4314	4.1062	Reading-like task	D	adult	PET	Talairach
L84	Lingual_L_18	S45	C266	1964	Rumsey	1997	Archives of Neurology	27	C.14_D.17	visual	Lexical.Decision	Dyslexics	within group simple effect	-22.22	-79.9	-14.15	-20	-88	-12	5.0358	5.8525	5.1329	Reading-like task	D	adult	PET	Talairach
L76	Parietal_Inf_L_40	S45	C266	1965	Rumsey	1997	Archives of Neurology	27	C.14_D.17	visual	Lexical.Decision	Dyslexics	within group simple effect	-32.32	-57.66	40.49	-36	-52	39	4.9344	5.4064	3.315	Reading-like task	D	adult	PET	Talairach
R34	Occipital_Sup_R_7	S45	C266	1966	Rumsey	1997	Archives of Neurology	27	C.14_D.17	visual	Lexical.Decision	Dyslexics	within group simple effect	24.24	-61.78	40.27	31	-64	40	5.1796	4.9493	2.4044	Reading-like task	D	adult	PET	Talairach
L52	Frontal_Inf_Tri_L_48	S45	C266	1967	Rumsey	1997	Archives of Neurology	27	C.14_D.17	visual	Lexical.Decision	Dyslexics	within group simple effect	-32.32	17.91	14	-35	27	10	3.3238	6.0132	4.5059	Reading-like task	D	adult	PET	Talairach
R65	Insula_R_47	S45	C266	1968	Rumsey	1997	Archives of Neurology	27	C.14_D.17	visual	Lexical.Decision	Dyslexics	within group simple effect	30.3	18.53	0.98	34	21	-5	4.802	3.3993	4.2642	Reading-like task	D	adult	PET	Talairach
L47	Supp_motor_Area_L_24	S45	C266	1969	Rumsey	1997	Archives of Neurology	27	C.14_D.17	visual	Lexical.Decision	Dyslexics	within group simple effect	-2.02	12.35	44.18	-4	7	46	2.9982	5.0601	2.2138	Reading-like task	D	adult	PET	Talairach
L94	Frontal_Inf_Oper_L_44	S45	C266	1970	Rumsey	1997	Archives of Neurology	27	C.14_D.17	visual	Lexical.Decision	Dyslexics	within group simple effect	-42.42	4.73	30.72	-43	5	29	4.9748	3.6641	4.8013	Reading-like task	D	adult	PET	Talairach
R30	Frontal_Inf_Oper_R_44	S45	C266	1971	Rumsey	1997	Archives of Neurology	27	C.14_D.17	visual	Lexical.Decision	Dyslexics	within group simple effect	38.38	12.76	35.5	38	10	34	2.4863	5.0782	3.8964	Reading-like task	D	adult	PET	Talairach
L71	NoRegion_0	S45	C266	1972	Rumsey	1997	Archives of Neurology	27	C.14_D.17	visual	Lexical.Decision	Dyslexics	within group simple effect	-20.2	25.95	-27.11	-22	27	-30	5.0607	2.1082	7.0711	Reading-like task	D	adult	PET	Talairach
R54	Frontal_Sup_Orb_R_11	S45	C266	1973	Rumsey	1997	Archives of Neurology	27	C.14_D.17	visual	Lexical.Decision	Dyslexics	within group simple effect	22.22	23.89	-27.22	19	30	-24	4.1633	6	5.7735	Reading-like task	D	adult	PET	Talairach
L69	Cerebelum_6_L_0	S45	C266	1974	Rumsey	1997	Archives of Neurology	27	C.14_D.17	visual	Lexical.Decision	Dyslexics	within group simple effect	-4.04	-60.54	-32.11	-11	-61	-24	4.8446	6.0287	6.5389	Reading-like task	D	adult	PET	Talairach
L45	Cerebelum_6_L_19	S45	C266	1975	Rumsey	1997	Archives of Neurology	27	C.14_D.17	visual	Lexical.Decision	Dyslexics	within group simple effect	-26.26	-66.92	-27.71	-26	-63	-27	4.4801	3.1805	3.3017	Reading-like task	D	adult	PET	Talairach
R3	Cerebelum_6_R_0	S45	C266	1976	Rumsey	1997	Archives of Neurology	27	C.14_D.17	visual	Lexical.Decision	Dyslexics	within group simple effect	26.26	-58.48	-31.99	24	-62	-31	2.3094	3.132	3.5523	Reading-like task	D	adult	PET	Talairach
L42	Thalamus_L_0	S45	C266	1977	Rumsey	1997	Archives of Neurology	27	C.14_D.17	visual	Lexical.Decision	Dyslexics	within group simple effect	-4.04	-12.56	3.69	-10	-17	8	5.4447	5.645	3.7491	Reading-like task	D	adult	PET	Talairach
R43	Precuneus_R_0	S46	C298	1978	Schulz	2008	NeuroImage	11.5	C.22_D.12	visual	Semantic.Judgement	CmorethanD	group by task	3	-47	55	12	-56	46	5.7941	7.1114	6.8487	Reading-like task	C	children	fMRI	MNI
L89	SupraMarginal_L_40	S46	C298	1979	Schulz	2008	NeuroImage	11.5	C.22_D.12	visual	Semantic.Judgement	CmorethanD	group by task	-59	-39	32	-55	-47	35	4.8824	6.3411	3.247	Reading-like task	C	children	fMRI	MNI
L89	SupraMarginal_L_40	S46	C299	1980	Schulz	2008	NeuroImage	11.5	C.22_D.12	visual	Reading	CmorethanD	group by task	-53	-45	41	-55	-47	35	4.8824	6.3411	3.247	Reading-like task	C	children	fMRI	MNI
L89	SupraMarginal_L_40	S46	C299	1981	Schulz	2008	NeuroImage	11.5	C.22_D.12	visual	Reading	CmorethanD	group by task	-50	-60	33	-55	-47	35	4.8824	6.3411	3.247	Reading-like task	C	children	fMRI	MNI
L4	Cingulum_Mid_L_0	S46	C299	1982	Schulz	2008	NeuroImage	11.5	C.22_D.12	visual	Reading	CmorethanD	group by task	-12	-45	33	-8	-37	38	6.2735	4.8329	3.9978	Reading-like task	C	children	fMRI	MNI
L26	Cingulum_Ant_L_11	S46	C299	1983	Schulz	2008	NeuroImage	11.5	C.22_D.12	visual	Reading	CmorethanD	group by task	-9	44	14	-6	42	4	2.8752	5.933	9.7724	Reading-like task	C	children	fMRI	MNI
L25	Frontal_Sup_L_10	S46	C299	1984	Schulz	2008	NeuroImage	11.5	C.22_D.12	visual	Reading	CmorethanD	group by task	-6	51	25	-13	57	17	7.6322	5.7951	5.5976	Reading-like task	C	children	fMRI	MNI
L67	Frontal_Sup_Medial_L_32	S46	C299	1985	Schulz	2008	NeuroImage	11.5	C.22_D.12	visual	Reading	CmorethanD	group by task	-12	40	37	-7	26	39	3.8117	7.6013	4.1903	Reading-like task	C	children	fMRI	MNI
L74	Parietal_Inf_L_2	S47	C300	1986	Schulz	2009	Neuropsychologia	11	AMC.15_RMC.15_D.15	visual	Semantic.Judgement	AMCmorethanD	group by task	-59	-30	43	-57	-27	44	3.7353	5.7113	6.1101	Reading-like task	C	children	fMRI	MNI
L86	Temporal_Mid_L_37	S47	C301	1987	Schulz	2009	Neuropsychologia	11	AMC.15_RMC.15_D.15	visual	Reading	AMCmorethanD	group by task	-62	-52	3	-58	-58	6	3.2042	5.4677	5.2182	Reading-like task	C	children	fMRI	MNI
L30	Parietal_Inf_L_40	S47	C301	1988	Schulz	2009	Neuropsychologia	11	AMC.15_RMC.15_D.15	visual	Reading	AMCmorethanD	group by task	-50	-38	54	-43	-40	46	6.8841	4.3466	3.5089	Reading-like task	C	children	fMRI	MNI
L30	Parietal_Inf_L_40	S47	C301	1989	Schulz	2009	Neuropsychologia	11	AMC.15_RMC.15_D.15	visual	Reading	AMCmorethanD	group by task	-50	-42	44	-43	-40	46	6.8841	4.3466	3.5089	Reading-like task	C	children	fMRI	MNI
L89	SupraMarginal_L_40	S47	C301	1990	Schulz	2009	Neuropsychologia	11	AMC.15_RMC.15_D.15	visual	Reading	AMCmorethanD	group by task	-59	-51	38	-55	-47	35	4.8824	6.3411	3.247	Reading-like task	C	children	fMRI	MNI
L26	Cingulum_Ant_L_11	S47	C301	1991	Schulz	2009	Neuropsychologia	11	AMC.15_RMC.15_D.15	visual	Reading	AMCmorethanD	group by task	-9	42	15	-6	42	4	2.8752	5.933	9.7724	Reading-like task	C	children	fMRI	MNI
L24	Fusiform_L_37	S47	C301	1992	Schulz	2009	Neuropsychologia	11	AMC.15_RMC.15_D.15	visual	Reading	AMCmorethanD	group by task	-39	-48	-23	-36	-46	-16	3.8648	3.5541	5.7168	Reading-like task	C	children	fMRI	MNI
L44	Frontal_Mid_L_44	S47	C301	1993	Schulz	2009	Neuropsychologia	11	AMC.15_RMC.15_D.15	visual	Reading	AMCmorethanD	group by task	-42	17	46	-47	16	38	6.4031	5.3283	4.4833	Reading-like task	C	children	fMRI	MNI
L67	Frontal_Sup_Medial_L_32	S47	C301	1994	Schulz	2009	Neuropsychologia	11	AMC.15_RMC.15_D.15	visual	Reading	AMCmorethanD	group by task	-9	40	34	-7	26	39	3.8117	7.6013	4.1903	Reading-like task	C	children	fMRI	MNI
L78	Frontal_Mid_L_46	S47	C301	1995	Schulz	2009	Neuropsychologia	11	AMC.15_RMC.15_D.15	visual	Reading	AMCmorethanD	group by task	-18	43	42	-27	41	33	5.933	7.0356	6.0663	Reading-like task	C	children	fMRI	MNI
R28	Supp_motor_Area_R_8	S47	C302	1996	Schulz	2009	Neuropsychologia	11	AMC.15_RMC.15_D.15	visual	Reading	RMCmorethanD	group by task	18	23	54	6	21	49	4.7636	4.0613	4.9802	Reading-like task	C	children	fMRI	MNI
R84	Frontal_Sup_R_6	S47	C302	1997	Schulz	2009	Neuropsychologia	11	AMC.15_RMC.15_D.15	visual	Reading	RMCmorethanD	group by task	18	6	58	19	8	64	6.2523	3.6631	5.1821	Reading-like task	C	children	fMRI	MNI
R17	Frontal_Mid_R_9	S47	C302	1998	Schulz	2009	Neuropsychologia	11	AMC.15_RMC.15_D.15	visual	Reading	RMCmorethanD	group by task	33	14	55	38	13	56	6.5038	0.83666	2.2361	Reading-like task	C	children	fMRI	MNI
R86	Parietal_Inf_R_40	S47	C302	1999	Schulz	2009	Neuropsychologia	11	AMC.15_RMC.15_D.15	visual	Reading	RMCmorethanD	group by task	42	-50	49	37	-45	43	4.8854	4.7675	6.8359	Reading-like task	C	children	fMRI	MNI
R34	Occipital_Sup_R_7	S47	C302	2000	Schulz	2009	Neuropsychologia	11	AMC.15_RMC.15_D.15	visual	Reading	RMCmorethanD	group by task	36	-56	39	31	-64	40	5.1796	4.9493	2.4044	Reading-like task	C	children	fMRI	MNI
R86	Parietal_Inf_R_40	S47	C302	2001	Schulz	2009	Neuropsychologia	11	AMC.15_RMC.15_D.15	visual	Reading	RMCmorethanD	group by task	36	-38	54	37	-45	43	4.8854	4.7675	6.8359	Reading-like task	C	children	fMRI	MNI
R18	Frontal_Mid_R_9	S47	C302	2002	Schulz	2009	Neuropsychologia	11	AMC.15_RMC.15_D.15	visual	Reading	RMCmorethanD	group by task	36	29	46	32	26	48	6.1412	5.1547	5.7321	Reading-like task	C	children	fMRI	MNI
R68	Cingulum_Mid_R_32	S47	C302	2003	Schulz	2009	Neuropsychologia	11	AMC.15_RMC.15_D.15	visual	Reading	RMCmorethanD	group by task	9	37	37	10	26	33	5.9466	4.8189	4.5008	Reading-like task	C	children	fMRI	MNI
R66	Frontal_Inf_Orb_R_47	S47	C302	2004	Schulz	2009	Neuropsychologia	11	AMC.15_RMC.15_D.15	visual	Reading	RMCmorethanD	group by task	39	43	-5	34	34	-5	6.5099	5.4152	4.4721	Reading-like task	C	children	fMRI	MNI
R66	Frontal_Inf_Orb_R_47	S47	C302	2005	Schulz	2009	Neuropsychologia	11	AMC.15_RMC.15_D.15	visual	Reading	RMCmorethanD	group by task	48	38	-4	34	34	-5	6.5099	5.4152	4.4721	Reading-like task	C	children	fMRI	MNI
R56	Frontal_Inf_Tri_R_45	S47	C302	2006	Schulz	2009	Neuropsychologia	11	AMC.15_RMC.15_D.15	visual	Reading	RMCmorethanD	group by task	45	25	26	48	32	26	3.2787	4.4687	4.795	Reading-like task	C	children	fMRI	MNI
L66	Supp_motor_Area_L_6	S47	C302	2007	Schulz	2009	Neuropsychologia	11	AMC.15_RMC.15_D.15	visual	Reading	RMCmorethanD	group by task	-15	23	60	-9	20	53	5.5934	4.1861	4.758	Reading-like task	C	children	fMRI	MNI
L87	Temporal_Sup_L_42	S47	C302	2008	Schulz	2009	Neuropsychologia	11	AMC.15_RMC.15_D.15	visual	Reading	RMCmorethanD	group by task	-59	-48	25	-60	-44	16	5.966	4.6274	4.1726	Reading-like task	C	children	fMRI	MNI
L86	Temporal_Mid_L_37	S47	C302	2009	Schulz	2009	Neuropsychologia	11	AMC.15_RMC.15_D.15	visual	Reading	RMCmorethanD	group by task	-59	-52	0	-58	-58	6	3.2042	5.4677	5.2182	Reading-like task	C	children	fMRI	MNI
L76	Parietal_Inf_L_40	S47	C302	2010	Schulz	2009	Neuropsychologia	11	AMC.15_RMC.15_D.15	visual	Reading	RMCmorethanD	group by task	-42	-51	38	-36	-52	39	4.9344	5.4064	3.315	Reading-like task	C	children	fMRI	MNI
L76	Parietal_Inf_L_40	S47	C302	2011	Schulz	2009	Neuropsychologia	11	AMC.15_RMC.15_D.15	visual	Reading	RMCmorethanD	group by task	-33	-53	44	-36	-52	39	4.9344	5.4064	3.315	Reading-like task	C	children	fMRI	MNI
L81	Cingulum_Mid_L_23	S47	C302	2012	Schulz	2009	Neuropsychologia	11	AMC.15_RMC.15_D.15	visual	Reading	RMCmorethanD	group by task	-3	-13	37	-5	-19	33	3.3274	5.6805	4.6291	Reading-like task	C	children	fMRI	MNI
L81	Cingulum_Mid_L_23	S47	C302	2013	Schulz	2009	Neuropsychologia	11	AMC.15_RMC.15_D.15	visual	Reading	RMCmorethanD	group by task	-6	-22	31	-5	-19	33	3.3274	5.6805	4.6291	Reading-like task	C	children	fMRI	MNI
L44	Frontal_Mid_L_44	S47	C302	2014	Schulz	2009	Neuropsychologia	11	AMC.15_RMC.15_D.15	visual	Reading	RMCmorethanD	group by task	-45	14	44	-47	16	38	6.4031	5.3283	4.4833	Reading-like task	C	children	fMRI	MNI
L79	Frontal_Mid_L_8	S47	C302	2015	Schulz	2009	Neuropsychologia	11	AMC.15_RMC.15_D.15	visual	Reading	RMCmorethanD	group by task	-36	20	43	-30	20	51	4.0156	6.4531	7.3872	Reading-like task	C	children	fMRI	MNI
L78	Frontal_Mid_L_46	S47	C302	2016	Schulz	2009	Neuropsychologia	11	AMC.15_RMC.15_D.15	visual	Reading	RMCmorethanD	group by task	-24	43	37	-27	41	33	5.933	7.0356	6.0663	Reading-like task	C	children	fMRI	MNI
L67	Frontal_Sup_Medial_L_32	S47	C302	2017	Schulz	2009	Neuropsychologia	11	AMC.15_RMC.15_D.15	visual	Reading	RMCmorethanD	group by task	-6	37	37	-7	26	39	3.8117	7.6013	4.1903	Reading-like task	C	children	fMRI	MNI
L12	Cingulum_Ant_L_0	S47	C302	2018	Schulz	2009	Neuropsychologia	11	AMC.15_RMC.15_D.15	visual	Reading	RMCmorethanD	group by task	-9	7	27	-6	6	31	2.2583	2.5033	5.164	Reading-like task	C	children	fMRI	MNI
L19	Temporal_Mid_L_21	S47	C302	2019	Schulz	2009	Neuropsychologia	11	AMC.15_RMC.15_D.15	visual	Reading	RMCmorethanD	group by task	-62	-38	-6	-61	-38	-7	2.7775	2.3755	5.4232	Reading-like task	C	children	fMRI	MNI
L13	Temporal_Mid_L_22	S47	C302	2020	Schulz	2009	Neuropsychologia	11	AMC.15_RMC.15_D.15	visual	Reading	RMCmorethanD	group by task	-62	-20	1	-61	-19	-5	3.0414	4.2262	5.1343	Reading-like task	C	children	fMRI	MNI
L18	Temporal_Sup_L_0	S48	C267	2021	Steinbrink	2012	Brain.Language	18	C.16_D.17	auditory	Vowel.discrimination	Dyslexics	within group simple effect	-51	-18	0	-47	-9	-1	3.4362	6.6061	3.4044	Non-reading-like task	D	adult	fMRI	MNI
R40	Temporal_Sup_R_48	S48	C267	2022	Steinbrink	2012	Brain.Language	18	C.16_D.17	auditory	Vowel.discrimination	Dyslexics	within group simple effect	54	-21	3	56	-21	6	3.8464	3.6917	3.6388	Non-reading-like task	D	adult	fMRI	MNI
L17	Temporal_Sup_L_48	S48	C268	2023	Steinbrink	2012	Brain.Language	18	C.16_D.17	auditory	Vowel.discrimination	Controls	within group simple effect	-51	-21	3	-43	-21	4	6.2013	3.0185	2.5473	Non-reading-like task	C	adult	fMRI	MNI
R40	Temporal_Sup_R_48	S48	C268	2024	Steinbrink	2012	Brain.Language	18	C.16_D.17	auditory	Vowel.discrimination	Controls	within group simple effect	54	-18	3	56	-21	6	3.8464	3.6917	3.6388	Non-reading-like task	C	adult	fMRI	MNI
L72	Insula_L_48	S48	C269	2025	Steinbrink	2012	Brain.Language	18	C.16_D.17	auditory	Vowel.discrimination	Dyslexics	within group simple effect	-36	18	3	-36	15	2	3.8879	3.3478	3.964	Non-reading-like task	D	adult	fMRI	MNI
R2	Frontal_Inf_Oper_R_45	S48	C269	2026	Steinbrink	2012	Brain.Language	18	C.16_D.17	auditory	Vowel.discrimination	Dyslexics	within group simple effect	42	18	3	47	19	7	6.6564	1.8694	5.776	Non-reading-like task	D	adult	fMRI	MNI
L17	Temporal_Sup_L_48	S48	C269	2027	Steinbrink	2012	Brain.Language	18	C.16_D.17	auditory	Vowel.discrimination	Dyslexics	within group simple effect	-48	-21	0	-43	-21	4	6.2013	3.0185	2.5473	Non-reading-like task	D	adult	fMRI	MNI
R40	Temporal_Sup_R_48	S48	C269	2028	Steinbrink	2012	Brain.Language	18	C.16_D.17	auditory	Vowel.discrimination	Dyslexics	within group simple effect	54	-21	0	56	-21	6	3.8464	3.6917	3.6388	Non-reading-like task	D	adult	fMRI	MNI
L50	Frontal_Inf_Orb_L_45	S48	C270	2029	Steinbrink	2012	Brain.Language	18	C.16_D.17	auditory	Vowel.discrimination	Controls	within group simple effect	-45	36	0	-45	42	-3	4.4083	5.9217	6.3289	Non-reading-like task	C	adult	fMRI	MNI
L72	Insula_L_48	S48	C270	2030	Steinbrink	2012	Brain.Language	18	C.16_D.17	auditory	Vowel.discrimination	Controls	within group simple effect	-36	15	3	-36	15	2	3.8879	3.3478	3.964	Non-reading-like task	C	adult	fMRI	MNI
R2	Frontal_Inf_Oper_R_45	S48	C270	2031	Steinbrink	2012	Brain.Language	18	C.16_D.17	auditory	Vowel.discrimination	Controls	within group simple effect	36	18	3	47	19	7	6.6564	1.8694	5.776	Non-reading-like task	C	adult	fMRI	MNI
L17	Temporal_Sup_L_48	S48	C270	2032	Steinbrink	2012	Brain.Language	18	C.16_D.17	auditory	Vowel.discrimination	Controls	within group simple effect	-48	-21	3	-43	-21	4	6.2013	3.0185	2.5473	Non-reading-like task	C	adult	fMRI	MNI
R40	Temporal_Sup_R_48	S48	C270	2033	Steinbrink	2012	Brain.Language	18	C.16_D.17	auditory	Vowel.discrimination	Controls	within group simple effect	51	-21	3	56	-21	6	3.8464	3.6917	3.6388	Non-reading-like task	C	adult	fMRI	MNI
L44	Frontal_Mid_L_44	S49	C271	2034	Temple	2000	PNAS	30	C.8_D.10	auditory	Sound.discrimination	CmorethanD	group by task	-36	20	32	-47	16	38	6.4031	5.3283	4.4833	Non-reading-like task	C	adult	fMRI	MNI
R25	Cerebelum_Crus1_R_0	S49	C271	2035	Temple	2000	PNAS	30	C.8_D.10	auditory	Sound.discrimination	CmorethanD	group by task	40	-78	-40	39	-68	-30	3.2318	5.1099	4.6218	Non-reading-like task	C	adult	fMRI	MNI
R84	Frontal_Sup_R_6	S49	C272	2036	Temple	2000	PNAS	30	C.8_D.10	auditory	Sound.discrimination	Controls	within group simple effect	12	2	60	19	8	64	6.2523	3.6631	5.1821	Non-reading-like task	C	adult	fMRI	MNI
R82	NoRegion_20	S49	C272	2037	Temple	2000	PNAS	30	C.8_D.10	auditory	Sound.discrimination	Controls	within group simple effect	40	-8	-12	48	-15	-16	7.4054	5.092	3.5832	Non-reading-like task	C	adult	fMRI	MNI
R85	Angular_R_40	S49	C272	2038	Temple	2000	PNAS	30	C.8_D.10	auditory	Sound.discrimination	Controls	within group simple effect	50	-62	28	53	-50	31	5.2847	6.7823	4.5356	Non-reading-like task	C	adult	fMRI	MNI
L81	Cingulum_Mid_L_23	S49	C272	2039	Temple	2000	PNAS	30	C.8_D.10	auditory	Sound.discrimination	Controls	within group simple effect	-6	-26	28	-5	-19	33	3.3274	5.6805	4.6291	Non-reading-like task	C	adult	fMRI	MNI
L78	Frontal_Mid_L_46	S49	C272	2040	Temple	2000	PNAS	30	C.8_D.10	auditory	Sound.discrimination	Controls	within group simple effect	-28	38	28	-27	41	33	5.933	7.0356	6.0663	Non-reading-like task	C	adult	fMRI	MNI
R37	Temporal_Mid_R_42	S49	C273	2041	Temple	2000	PNAS	30	C.8_D.10	auditory	Sound.discrimination	Dyslexics	within group simple effect	58	-48	8	61	-41	11	3.4319	3.9087	3.7676	Non-reading-like task	D	adult	fMRI	MNI
R55	Frontal_Mid_Orb_R_11	S49	C273	2042	Temple	2000	PNAS	30	C.8_D.10	auditory	Sound.discrimination	Dyslexics	within group simple effect	2	38	0	7	43	-8	4.7504	6.969	8.9312	Non-reading-like task	D	adult	fMRI	MNI
L60	Temporal_Mid_L_21	S49	C273	2043	Temple	2000	PNAS	30	C.8_D.10	auditory	Sound.discrimination	Dyslexics	within group simple effect	-50	-2	-16	-53	0	-14	4.0104	5.257	6.6805	Non-reading-like task	D	adult	fMRI	MNI
L60	Temporal_Mid_L_21	S49	C273	2044	Temple	2000	PNAS	30	C.8_D.10	auditory	Sound.discrimination	Dyslexics	within group simple effect	-56	0	-32	-53	0	-14	4.0104	5.257	6.6805	Non-reading-like task	D	adult	fMRI	MNI
L4	Cingulum_Mid_L_0	S49	C273	2045	Temple	2000	PNAS	30	C.8_D.10	auditory	Sound.discrimination	Dyslexics	within group simple effect	-4	-34	36	-8	-37	38	6.2735	4.8329	3.9978	Non-reading-like task	D	adult	fMRI	MNI
R3	Cerebelum_6_R_0	S49	C273	2046	Temple	2000	PNAS	30	C.8_D.10	auditory	Sound.discrimination	Dyslexics	within group simple effect	22	-60	-28	24	-62	-31	2.3094	3.132	3.5523	Non-reading-like task	D	adult	fMRI	MNI
L46	NoRegion_37	S49	C273	2047	Temple	2000	PNAS	30	C.8_D.10	auditory	Sound.discrimination	Dyslexics	within group simple effect	-16	-40	-28	-24	-48	-31	8.2168	5.0452	2.4802	Non-reading-like task	D	adult	fMRI	MNI
L68	Cerebelum_Crus2_L_0	S49	C273	2048	Temple	2000	PNAS	30	C.8_D.10	auditory	Sound.discrimination	Dyslexics	within group simple effect	-2	-72	-44	-6	-79	-35	4.5607	3.8687	8.7731	Non-reading-like task	D	adult	fMRI	MNI
R73	Precentral_R_6	S5	C30	256	Beneventi	2010	Scan.Journ.Psychol	13	C.13_D.11	visual	phonological.Manipulation	CmorethanD	group by task	45.45	1.23	39.24	47	-1	34	2.3397	5.8857	4.4693	Reading-like task	C	children	fMRI	Talairach
R30	Frontal_Inf_Oper_R_44	S5	C30	257	Beneventi	2010	Scan.Journ.Psychol	13	C.13_D.11	visual	phonological.Manipulation	CmorethanD	group by task	33.33	10.65	36.47	38	10	34	2.4863	5.0782	3.8964	Reading-like task	C	children	fMRI	Talairach
L34	Parietal_Sup_L_7	S5	C30	258	Beneventi	2010	Scan.Journ.Psychol	13	C.13_D.11	visual	phonological.Manipulation	CmorethanD	group by task	-21.21	-64.87	61.87	-19	-67	54	4.2706	5.5993	4.8619	Reading-like task	C	children	fMRI	Talairach
L30	Parietal_Inf_L_40	S5	C30	259	Beneventi	2010	Scan.Journ.Psychol	13	C.13_D.11	visual	phonological.Manipulation	CmorethanD	group by task	-39.39	-39.38	46.89	-43	-40	46	6.8841	4.3466	3.5089	Reading-like task	C	children	fMRI	Talairach
L30	Parietal_Inf_L_40	S5	C30	260	Beneventi	2010	Scan.Journ.Psychol	13	C.13_D.11	visual	phonological.Manipulation	CmorethanD	group by task	-27.27	-39.38	46.89	-43	-40	46	6.8841	4.3466	3.5089	Reading-like task	C	children	fMRI	Talairach
R80	Cuneus_R_18	S5	C30	261	Beneventi	2010	Scan.Journ.Psychol	13	C.13_D.11	visual	phonological.Manipulation	CmorethanD	group by task	12.12	-76.29	41.68	5	-80	30	3.2016	6.9282	7.3447	Reading-like task	C	children	fMRI	Talairach
R34	Occipital_Sup_R_7	S5	C30	262	Beneventi	2010	Scan.Journ.Psychol	13	C.13_D.11	visual	phonological.Manipulation	CmorethanD	group by task	27.27	-73.21	41.84	31	-64	40	5.1796	4.9493	2.4044	Reading-like task	C	children	fMRI	Talairach
R76	Parietal_Sup_R_7	S5	C30	263	Beneventi	2010	Scan.Journ.Psychol	13	C.13_D.11	visual	phonological.Manipulation	CmorethanD	group by task	9.09	-73.82	54.87	23	-74	51	6.3509	4.9421	3.872	Reading-like task	C	children	fMRI	Talairach
R77	Parietal_Sup_R_7	S5	C30	264	Beneventi	2010	Scan.Journ.Psychol	13	C.13_D.11	visual	phonological.Manipulation	CmorethanD	group by task	24.24	-61.16	49.01	32	-62	55	6.1148	4.9802	4.0759	Reading-like task	C	children	fMRI	Talairach
L83	Calcarine_L_17	S5	C31	280	Beneventi	2010	Scan.Journ.Psychol	13	C.13_D.11	visual	phonological.STM	Controls	within group simple effect	-18.18	-102.39	4.39	-11	-99	-1	3.8337	5.5343	5.0475	Reading-like task	C	children	fMRI	Talairach
R58	NoRegion_18	S5	C31	281	Beneventi	2010	Scan.Journ.Psychol	13	C.13_D.11	visual	phonological.STM	Controls	within group simple effect	12.12	-101.47	-16.59	13	-96	-12	2.7999	4.3997	4.0708	Reading-like task	C	children	fMRI	Talairach
L88	Occipital_Sup_L_7	S5	C31	282	Beneventi	2010	Scan.Journ.Psychol	13	C.13_D.11	visual	phonological.STM	Controls	within group simple effect	-30.3	-73.05	38.59	-25	-70	40	6.3254	3.939	6.1891	Reading-like task	C	children	fMRI	Talairach
R73	Precentral_R_6	S5	C31	283	Beneventi	2010	Scan.Journ.Psychol	13	C.13_D.11	visual	phonological.STM	Controls	within group simple effect	45.45	4.63	32.89	47	-1	34	2.3397	5.8857	4.4693	Reading-like task	C	children	fMRI	Talairach
L66	Supp_motor_Area_L_6	S5	C31	284	Beneventi	2010	Scan.Journ.Psychol	13	C.13_D.11	visual	phonological.STM	Controls	within group simple effect	-6.06	16.06	53.08	-9	20	53	5.5934	4.1861	4.758	Reading-like task	C	children	fMRI	Talairach
R65	Insula_R_47	S5	C31	285	Beneventi	2010	Scan.Journ.Psychol	13	C.13_D.11	visual	phonological.STM	Controls	within group simple effect	39.39	21.93	-5.88	34	21	-5	4.802	3.3993	4.2642	Reading-like task	C	children	fMRI	Talairach
L38	Precentral_L_6	S5	C31	286	Beneventi	2010	Scan.Journ.Psychol	13	C.13_D.11	visual	phonological.STM	Controls	within group simple effect	-36.36	-2.16	45.59	-41	-5	42	3.9337	6.549	3.4455	Reading-like task	C	children	fMRI	Talairach
L94	Frontal_Inf_Oper_L_44	S5	C31	287	Beneventi	2010	Scan.Journ.Psychol	13	C.13_D.11	visual	phonological.STM	Controls	within group simple effect	-45.45	5.1	23.12	-43	5	29	4.9748	3.6641	4.8013	Reading-like task	C	children	fMRI	Talairach
L43	Frontal_Inf_Tri_L_45	S5	C31	288	Beneventi	2010	Scan.Journ.Psychol	13	C.13_D.11	visual	phonological.STM	Controls	within group simple effect	-51.52	32.89	24.59	-53	26	31	3.9043	6.37	3.078	Reading-like task	C	children	fMRI	Talairach
R49	Frontal_Mid_R_10	S5	C31	289	Beneventi	2010	Scan.Journ.Psychol	13	C.13_D.11	visual	phonological.STM	Controls	within group simple effect	36.36	55.91	-3.92	37	52	4	6.4403	4.6286	3.9418	Reading-like task	C	children	fMRI	Talairach
R78	Hippocampus_R_0	S5	C31	290	Beneventi	2010	Scan.Journ.Psychol	13	C.13_D.11	visual	phonological.STM	Controls	within group simple effect	24.24	-27.49	-8.74	22	-26	-9	5.8888	5.8357	5.6026	Reading-like task	C	children	fMRI	Talairach
L42	Thalamus_L_0	S5	C31	291	Beneventi	2010	Scan.Journ.Psychol	13	C.13_D.11	visual	phonological.STM	Controls	within group simple effect	-12.12	-12.82	9.12	-10	-17	8	5.4447	5.645	3.7491	Reading-like task	C	children	fMRI	Talairach
R32	Frontal_Mid_R_46	S5	C31	292	Beneventi	2010	Scan.Journ.Psychol	13	C.13_D.11	visual	phonological.STM	Controls	within group simple effect	36.36	54.21	32.24	37	46	29	5.8407	6.6726	3.7007	Reading-like task	C	children	fMRI	Talairach
R7	Vermis_1_2_0	S5	C31	293	Beneventi	2010	Scan.Journ.Psychol	13	C.13_D.11	visual	phonological.STM	Controls	within group simple effect	0	-27.03	-19.44	4	-37	-21	3.7417	6.1482	1.3416	Reading-like task	C	children	fMRI	Talairach
R46	Thalamus_R_0	S5	C31	294	Beneventi	2010	Scan.Journ.Psychol	13	C.13_D.11	visual	phonological.STM	Controls	within group simple effect	12.12	-15.75	5.7	16	-20	8	4.899	4.9244	3.5	Reading-like task	C	children	fMRI	Talairach
L22	Hippocampus_L_37	S5	C31	295	Beneventi	2010	Scan.Journ.Psychol	13	C.13_D.11	visual	phonological.STM	Controls	within group simple effect	-27.27	-30.89	-1.79	-24	-28	-5	3.9279	4.097	2.4495	Reading-like task	C	children	fMRI	Talairach
L49	Frontal_Mid_L_45	S5	C31	297	Beneventi	2010	Scan.Journ.Psychol	13	C.13_D.11	visual	phonological.STM	Controls	within group simple effect	-45.45	49.11	9.12	-39	47	15	4.9785	4.6426	4.1036	Reading-like task	C	children	fMRI	Talairach
L96	NoRegion_34	S5	C31	298	Beneventi	2010	Scan.Journ.Psychol	13	C.13_D.11	visual	phonological.STM	Controls	within group simple effect	-15.15	-2.78	-7.31	-20	-1	-8	5.6983	4.7027	6.4602	Reading-like task	C	children	fMRI	Talairach
L92	Parietal_Inf_L_7	S5	C32	299	Beneventi	2010	Scan.Journ.Psychol	13	C.13_D.11	visual	phonological.STM.demands	Controls	group by task	-30.3	-54.98	49.33	-35	-59	53	5.2293	7.3069	5.1187	Reading-like task	C	children	fMRI	Talairach
L30	Parietal_Inf_L_40	S5	C32	300	Beneventi	2010	Scan.Journ.Psychol	13	C.13_D.11	visual	phonological.STM.demands	Controls	group by task	-48.48	-36.45	50.31	-43	-40	46	6.8841	4.3466	3.5089	Reading-like task	C	children	fMRI	Talairach
L44	Frontal_Mid_L_44	S5	C32	301	Beneventi	2010	Scan.Journ.Psychol	13	C.13_D.11	visual	phonological.STM.demands	Controls	group by task	-45.45	22.85	40.38	-47	16	38	6.4031	5.3283	4.4833	Reading-like task	C	children	fMRI	Talairach
R71	Parietal_Inf_R_2	S5	C32	302	Beneventi	2010	Scan.Journ.Psychol	13	C.13_D.11	visual	phonological.STM.demands	Controls	group by task	48.48	-36.6	53.57	50	-35	48	2.7469	4.2711	4.397	Reading-like task	C	children	fMRI	Talairach
R77	Parietal_Sup_R_7	S5	C32	303	Beneventi	2010	Scan.Journ.Psychol	13	C.13_D.11	visual	phonological.STM.demands	Controls	group by task	33.33	-54.98	49.33	32	-62	55	6.1148	4.9802	4.0759	Reading-like task	C	children	fMRI	Talairach
R95	Frontal_Mid_R_6	S5	C32	304	Beneventi	2010	Scan.Journ.Psychol	13	C.13_D.11	visual	phonological.STM.demands	Controls	group by task	24.24	0.31	58.78	34	-4	53	6.6226	4.3086	8.6942	Reading-like task	C	children	fMRI	Talairach
R84	Frontal_Sup_R_6	S5	C32	305	Beneventi	2010	Scan.Journ.Psychol	13	C.13_D.11	visual	phonological.STM.demands	Controls	group by task	18.18	6.33	62.36	19	8	64	6.2523	3.6631	5.1821	Reading-like task	C	children	fMRI	Talairach
R76	Parietal_Sup_R_7	S5	C32	306	Beneventi	2010	Scan.Journ.Psychol	13	C.13_D.11	visual	phonological.STM.demands	Controls	group by task	15.15	-68.88	59.48	23	-74	51	6.3509	4.9421	3.872	Reading-like task	C	children	fMRI	Talairach
L94	Frontal_Inf_Oper_L_44	S5	C32	307	Beneventi	2010	Scan.Journ.Psychol	13	C.13_D.11	visual	phonological.STM.demands	Controls	group by task	-48.48	1.39	35.99	-43	5	29	4.9748	3.6641	4.8013	Reading-like task	C	children	fMRI	Talairach
L73	Frontal_Sup_L_0	S5	C32	308	Beneventi	2010	Scan.Journ.Psychol	13	C.13_D.11	visual	phonological.STM.demands	Controls	group by task	-27.27	-2.47	52.11	-22	-1	53	4.9157	4.9854	7.2035	Reading-like task	C	children	fMRI	Talairach
L9	Cerebelum_7b_L_0	S5	C32	309	Beneventi	2010	Scan.Journ.Psychol	13	C.13_D.11	visual	phonological.STM.demands	Controls	group by task	-30.3	-60.07	-42.81	-34	-62	-47	3.7014	4.4497	4.5497	Reading-like task	C	children	fMRI	Talairach
L48	Supp_motor_Area_L_6	S5	C32	310	Beneventi	2010	Scan.Journ.Psychol	13	C.13_D.11	visual	phonological.STM.demands	Controls	group by task	-3.03	12.51	62.69	-4	8	59	2.107	4.1378	4.6174	Reading-like task	C	children	fMRI	Talairach
L66	Supp_motor_Area_L_6	S5	C32	311	Beneventi	2010	Scan.Journ.Psychol	13	C.13_D.11	visual	phonological.STM.demands	Controls	group by task	-6.06	19.3	49.99	-9	20	53	5.5934	4.1861	4.758	Reading-like task	C	children	fMRI	Talairach
L54	NoRegion_0	S5	C33	312	Beneventi	2010	Scan.Journ.Psychol	13	C.13_D.11	visual	phonological.Manipulation	Dyslexics	within group simple effect	-48.48	18.69	-2.5	-47	14	-4	4.6787	5.7648	3.9611	Reading-like task	D	children	fMRI	Talairach
L94	Frontal_Inf_Oper_L_44	S5	C33	313	Beneventi	2010	Scan.Journ.Psychol	13	C.13_D.11	visual	phonological.Manipulation	Dyslexics	within group simple effect	-42.42	11.12	26.71	-43	5	29	4.9748	3.6641	4.8013	Reading-like task	D	children	fMRI	Talairach
L44	Frontal_Mid_L_44	S5	C33	314	Beneventi	2010	Scan.Journ.Psychol	13	C.13_D.11	visual	phonological.Manipulation	Dyslexics	within group simple effect	-51.52	13.74	36.64	-47	16	38	6.4031	5.3283	4.4833	Reading-like task	D	children	fMRI	Talairach
R69	Cerebelum_Crus1_R_0	S5	C33	316	Beneventi	2010	Scan.Journ.Psychol	13	C.13_D.11	visual	phonological.Manipulation	Dyslexics	within group simple effect	12.12	-85.4	-29.97	10	-83	-25	5.9372	2.3452	6.7268	Reading-like task	D	children	fMRI	Talairach
L67	Frontal_Sup_Medial_L_32	S5	C33	317	Beneventi	2010	Scan.Journ.Psychol	13	C.13_D.11	visual	phonological.Manipulation	Dyslexics	within group simple effect	-3.03	25.63	47.06	-7	26	39	3.8117	7.6013	4.1903	Reading-like task	D	children	fMRI	Talairach
R39	Frontal_Inf_Tri_R_48	S5	C33	318	Beneventi	2010	Scan.Journ.Psychol	13	C.13_D.11	visual	phonological.Manipulation	Dyslexics	within group simple effect	45.45	14.05	30.12	44	14	25	5.9614	5.3963	3.524	Reading-like task	D	children	fMRI	Talairach
R32	Frontal_Mid_R_46	S5	C33	319	Beneventi	2010	Scan.Journ.Psychol	13	C.13_D.11	visual	phonological.Manipulation	Dyslexics	within group simple effect	42.42	51.43	25.57	37	46	29	5.8407	6.6726	3.7007	Reading-like task	D	children	fMRI	Talairach
R89	Temporal_Pole_Sup_R_38	S5	C33	320	Beneventi	2010	Scan.Journ.Psychol	13	C.13_D.11	visual	phonological.Manipulation	Dyslexics	within group simple effect	51.52	21.93	-5.88	49	19	-14	4.9486	3.0569	5.6382	Reading-like task	D	children	fMRI	Talairach
R87	Occipital_Inf_R_19	S5	C34	321	Beneventi	2010	Scan.Journ.Psychol	13	C.13_D.11	visual	phonological.STM	Dyslexics	within group simple effect	45.45	-73.67	-14.99	48	-69	-12	3.1552	4.9621	3.7491	Reading-like task	D	children	fMRI	Talairach
R4	Cerebelum_6_R_18	S5	C34	322	Beneventi	2010	Scan.Journ.Psychol	13	C.13_D.11	visual	phonological.STM	Dyslexics	within group simple effect	24.24	-67.02	-25.33	22	-71	-21	4.0999	6.0474	4.9473	Reading-like task	D	children	fMRI	Talairach
R56	Frontal_Inf_Tri_R_45	S5	C34	323	Beneventi	2010	Scan.Journ.Psychol	13	C.13_D.11	visual	phonological.STM	Dyslexics	within group simple effect	51.52	38.92	28.17	48	32	26	3.2787	4.4687	4.795	Reading-like task	D	children	fMRI	Talairach
R28	Supp_motor_Area_R_8	S5	C34	324	Beneventi	2010	Scan.Journ.Psychol	13	C.13_D.11	visual	phonological.STM	Dyslexics	within group simple effect	3.03	22.39	50.15	6	21	49	4.7636	4.0613	4.9802	Reading-like task	D	children	fMRI	Talairach
L48	Supp_motor_Area_L_6	S5	C34	325	Beneventi	2010	Scan.Journ.Psychol	13	C.13_D.11	visual	phonological.STM	Dyslexics	within group simple effect	-3.03	15.75	59.6	-4	8	59	2.107	4.1378	4.6174	Reading-like task	D	children	fMRI	Talairach
L58	Frontal_Inf_Oper_L_48	S5	C34	326	Beneventi	2010	Scan.Journ.Psychol	13	C.13_D.11	visual	phonological.STM	Dyslexics	within group simple effect	-39.39	14.52	20.35	-46	13	14	3.1329	4.0491	5.3228	Reading-like task	D	children	fMRI	Talairach
L92	Parietal_Inf_L_7	S5	C34	327	Beneventi	2010	Scan.Journ.Psychol	13	C.13_D.11	visual	phonological.STM	Dyslexics	within group simple effect	-33.33	-57.92	45.91	-35	-59	53	5.2293	7.3069	5.1187	Reading-like task	D	children	fMRI	Talairach
R17	Frontal_Mid_R_9	S5	C34	328	Beneventi	2010	Scan.Journ.Psychol	13	C.13_D.11	visual	phonological.STM	Dyslexics	within group simple effect	36.36	12.66	59.43	38	13	56	6.5038	0.83666	2.2361	Reading-like task	D	children	fMRI	Talairach
R84	Frontal_Sup_R_6	S5	C34	329	Beneventi	2010	Scan.Journ.Psychol	13	C.13_D.11	visual	phonological.STM	Dyslexics	within group simple effect	30.3	9.26	65.78	19	8	64	6.2523	3.6631	5.1821	Reading-like task	D	children	fMRI	Talairach
L84	Lingual_L_18	S5	C35	267	Beneventi	2010	Scan.Journ.Psychol	13	C.13_D.11	visual	phonological.Manipulation	Controls	within group simple effect	-24.24	-98.22	-19.98	-20	-88	-12	5.0358	5.8525	5.1329	Reading-like task	C	children	fMRI	Talairach
R35	Cerebelum_6_R_37	S5	C35	268	Beneventi	2010	Scan.Journ.Psychol	13	C.13_D.11	visual	phonological.Manipulation	Controls	within group simple effect	30.3	-48.34	-27.82	34	-50	-32	4.0208	4.9666	3.4448	Reading-like task	C	children	fMRI	Talairach
L94	Frontal_Inf_Oper_L_44	S5	C35	269	Beneventi	2010	Scan.Journ.Psychol	13	C.13_D.11	visual	phonological.Manipulation	Controls	within group simple effect	-42.42	4.79	29.64	-43	5	29	4.9748	3.6641	4.8013	Reading-like task	C	children	fMRI	Talairach
L38	Precentral_L_6	S5	C35	270	Beneventi	2010	Scan.Journ.Psychol	13	C.13_D.11	visual	phonological.Manipulation	Controls	within group simple effect	-39.39	-5.1	42.17	-41	-5	42	3.9337	6.549	3.4455	Reading-like task	C	children	fMRI	Talairach
L90	Frontal_Inf_Tri_L_45	S5	C35	271	Beneventi	2010	Scan.Journ.Psychol	13	C.13_D.11	visual	phonological.Manipulation	Controls	within group simple effect	-45.45	29.81	24.43	-49	28	16	4.1657	4.8228	4.4318	Reading-like task	C	children	fMRI	Talairach
R28	Supp_motor_Area_R_8	S5	C35	272	Beneventi	2010	Scan.Journ.Psychol	13	C.13_D.11	visual	phonological.Manipulation	Controls	within group simple effect	6.06	19.3	49.99	6	21	49	4.7636	4.0613	4.9802	Reading-like task	C	children	fMRI	Talairach
L48	Supp_motor_Area_L_6	S5	C35	273	Beneventi	2010	Scan.Journ.Psychol	13	C.13_D.11	visual	phonological.Manipulation	Controls	within group simple effect	-3.03	12.82	56.18	-4	8	59	2.107	4.1378	4.6174	Reading-like task	C	children	fMRI	Talairach
R88	Cingulum_Post_R_26	S5	C35	274	Beneventi	2010	Scan.Journ.Psychol	13	C.13_D.11	visual	phonological.Manipulation	Controls	within group simple effect	6.06	-35.06	21	3	-41	19	2.7142	8.1915	6.892	Reading-like task	C	children	fMRI	Talairach
L80	NoRegion_0	S5	C35	275	Beneventi	2010	Scan.Journ.Psychol	13	C.13_D.11	visual	phonological.Manipulation	Controls	within group simple effect	-18.18	-3.55	9.61	-20	-3	14	4.0632	5.1801	6.52	Reading-like task	C	children	fMRI	Talairach
L42	Thalamus_L_0	S5	C35	276	Beneventi	2010	Scan.Journ.Psychol	13	C.13_D.11	visual	phonological.Manipulation	Controls	within group simple effect	-6.06	-19.31	15.3	-10	-17	8	5.4447	5.645	3.7491	Reading-like task	C	children	fMRI	Talairach
L96	NoRegion_34	S5	C35	277	Beneventi	2010	Scan.Journ.Psychol	13	C.13_D.11	visual	phonological.Manipulation	Controls	within group simple effect	-21.21	3.4	-6.96	-20	-1	-8	5.6983	4.7027	6.4602	Reading-like task	C	children	fMRI	Talairach
L96	NoRegion_34	S5	C35	278	Beneventi	2010	Scan.Journ.Psychol	13	C.13_D.11	visual	phonological.Manipulation	Controls	within group simple effect	-21.21	0.77	-17.83	-20	-1	-8	5.6983	4.7027	6.4602	Reading-like task	C	children	fMRI	Talairach
R13	NoRegion_0	S5	C35	279	Beneventi	2010	Scan.Journ.Psychol	13	C.13_D.11	visual	phonological.Manipulation	Controls	within group simple effect	18.18	-5.87	-7.49	11	-6	-7	7.1822	2.3629	6.1644	Reading-like task	C	children	fMRI	Talairach
R73	Precentral_R_6	S5	C36	265	Beneventi	2010	Scan.Journ.Psychol	13	C.13_D.11	visual	phonological.STM	CmorethanD	group by task	45.45	4.48	36.15	47	-1	34	2.3397	5.8857	4.4693	Reading-like task	C	children	fMRI	Talairach
L34	Parietal_Sup_L_7	S5	C36	266	Beneventi	2010	Scan.Journ.Psychol	13	C.13_D.11	visual	phonological.STM	CmorethanD	group by task	-15.15	-76.91	54.71	-19	-67	54	4.2706	5.5993	4.8619	Reading-like task	C	children	fMRI	Talairach
R77	Parietal_Sup_R_7	S50	C274	2049	Temple	2001	Neuroreport	10	C.15_D.24	visual	Orthography	CmorethanD	group by task	32	-56	58	32	-62	55	6.1148	4.9802	4.0759	Reading-like task	C	children	fMRI	MNI
R62	NoRegion_37	S50	C274	2050	Temple	2001	Neuroreport	10	C.15_D.24	visual	Orthography	CmorethanD	group by task	41	-57	-4	37	-66	3	4.2351	5.4842	6.9826	Reading-like task	C	children	fMRI	MNI
R68	Cingulum_Mid_R_32	S50	C274	2051	Temple	2001	Neuroreport	10	C.15_D.24	visual	Orthography	CmorethanD	group by task	18	27	30	10	26	33	5.9466	4.8189	4.5008	Reading-like task	C	children	fMRI	MNI
L3	Precuneus_L_23	S50	C274	2052	Temple	2001	Neuroreport	10	C.15_D.24	visual	Orthography	CmorethanD	group by task	-9	-46	19	-7	-51	26	3.2016	4.1633	6.6521	Reading-like task	C	children	fMRI	MNI
L56	Occipital_Mid_L_19	S50	C274	2053	Temple	2001	Neuroreport	10	C.15_D.24	visual	Orthography	CmorethanD	group by task	-23	-81	22	-24	-82	27	5.0163	6.6551	4.6339	Reading-like task	C	children	fMRI	MNI
R10	Lingual_R_18	S50	C275	2054	Temple	2001	Neuroreport	10	C.15_D.24	visual	Orthography	Controls	within group simple effect	9	-81	-3	13	-75	-2	3.668	5.9308	3.2287	Reading-like task	C	children	fMRI	MNI
R66	Frontal_Inf_Orb_R_47	S50	C275	2055	Temple	2001	Neuroreport	10	C.15_D.24	visual	Orthography	Controls	within group simple effect	32	26	-2	34	34	-5	6.5099	5.4152	4.4721	Reading-like task	C	children	fMRI	MNI
R15	Postcentral_R_4	S50	C275	2056	Temple	2001	Neuroreport	10	C.15_D.24	visual	Orthography	Controls	within group simple effect	32	-28	46	34	-28	47	4.2269	4.1191	2.0976	Reading-like task	C	children	fMRI	MNI
R37	Temporal_Mid_R_42	S50	C275	2057	Temple	2001	Neuroreport	10	C.15_D.24	visual	Orthography	Controls	within group simple effect	64	-43	7	61	-41	11	3.4319	3.9087	3.7676	Reading-like task	C	children	fMRI	MNI
R68	Cingulum_Mid_R_32	S50	C275	2058	Temple	2001	Neuroreport	10	C.15_D.24	visual	Orthography	Controls	within group simple effect	23	27	28	10	26	33	5.9466	4.8189	4.5008	Reading-like task	C	children	fMRI	MNI
R19	Frontal_Sup_Medial_R_10	S50	C275	2059	Temple	2001	Neuroreport	10	C.15_D.24	visual	Orthography	Controls	within group simple effect	13	54	17	12	59	21	4.5591	4.432	5.0409	Reading-like task	C	children	fMRI	MNI
R62	NoRegion_37	S50	C275	2061	Temple	2001	Neuroreport	10	C.15_D.24	visual	Orthography	Controls	within group simple effect	34	-70	0	37	-66	3	4.2351	5.4842	6.9826	Reading-like task	C	children	fMRI	MNI
L77	NoRegion_41	S50	C275	2063	Temple	2001	Neuroreport	10	C.15_D.24	visual	Orthography	Controls	within group simple effect	-37	-42	24	-39	-39	28	7.6647	5.7594	3.502	Reading-like task	C	children	fMRI	MNI
L33	Precuneus_L_5	S50	C275	2064	Temple	2001	Neuroreport	10	C.15_D.24	visual	Orthography	Controls	within group simple effect	-9	-49	71	-11	-49	58	7.8528	2.9439	11.7473	Reading-like task	C	children	fMRI	MNI
L77	NoRegion_41	S50	C275	2065	Temple	2001	Neuroreport	10	C.15_D.24	visual	Orthography	Controls	within group simple effect	-29	-33	30	-39	-39	28	7.6647	5.7594	3.502	Reading-like task	C	children	fMRI	MNI
L38	Precentral_L_6	S50	C275	2066	Temple	2001	Neuroreport	10	C.15_D.24	visual	Orthography	Controls	within group simple effect	-40	-3	42	-41	-5	42	3.9337	6.549	3.4455	Reading-like task	C	children	fMRI	MNI
L79	Frontal_Mid_L_8	S50	C275	2067	Temple	2001	Neuroreport	10	C.15_D.24	visual	Orthography	Controls	within group simple effect	-26	9	41	-30	20	51	4.0156	6.4531	7.3872	Reading-like task	C	children	fMRI	MNI
L49	Frontal_Mid_L_45	S50	C275	2068	Temple	2001	Neuroreport	10	C.15_D.24	visual	Orthography	Controls	within group simple effect	-44	49	16	-39	47	15	4.9785	4.6426	4.1036	Reading-like task	C	children	fMRI	MNI
L55	Occipital_Mid_L_19	S50	C275	2069	Temple	2001	Neuroreport	10	C.15_D.24	visual	Orthography	Controls	within group simple effect	-49	-83	15	-39	-80	15	8.1854	5.6988	4.7258	Reading-like task	C	children	fMRI	MNI
L64	Precentral_L_4	S50	C275	2070	Temple	2001	Neuroreport	10	C.15_D.24	visual	Orthography	Controls	within group simple effect	-60	6	35	-59	0	31	2.9729	5.1437	4.9116	Reading-like task	C	children	fMRI	MNI
L88	Occipital_Sup_L_7	S50	C275	2071	Temple	2001	Neuroreport	10	C.15_D.24	visual	Orthography	Controls	within group simple effect	-32	-74	34	-25	-70	40	6.3254	3.939	6.1891	Reading-like task	C	children	fMRI	MNI
L92	Parietal_Inf_L_7	S50	C275	2072	Temple	2001	Neuroreport	10	C.15_D.24	visual	Orthography	Controls	within group simple effect	-46	-66	50	-35	-59	53	5.2293	7.3069	5.1187	Reading-like task	C	children	fMRI	MNI
R46	Thalamus_R_0	S50	C275	2073	Temple	2001	Neuroreport	10	C.15_D.24	visual	Orthography	Controls	within group simple effect	12	-26	9	16	-20	8	4.899	4.9244	3.5	Reading-like task	C	children	fMRI	MNI
L57	Frontal_Inf_Oper_L_44	S50	C276	2074	Temple	2001	Neuroreport	10	C.15_D.24	visual	Orthography	DmorethanC	group by task	-62	16	15	-56	15	12	3.0056	4.1369	4.7609	Reading-like task	D	children	fMRI	MNI
R45	SupraMarginal_R_48	S50	C277	2075	Temple	2001	Neuroreport	10	C.15_D.24	visual	Orthography	Dyslexics	within group simple effect	53	-29	17	56	-27	27	8.2837	7.1747	6.8173	Reading-like task	D	children	fMRI	MNI
L84	Lingual_L_18	S50	C277	2076	Temple	2001	Neuroreport	10	C.15_D.24	visual	Orthography	Dyslexics	within group simple effect	-27	-86	-12	-20	-88	-12	5.0358	5.8525	5.1329	Reading-like task	D	children	fMRI	MNI
L49	Frontal_Mid_L_45	S50	C277	2077	Temple	2001	Neuroreport	10	C.15_D.24	visual	Orthography	Dyslexics	within group simple effect	-33	53	15	-39	47	15	4.9785	4.6426	4.1036	Reading-like task	D	children	fMRI	MNI
L8	Rolandic_Oper_L_48	S50	C277	2078	Temple	2001	Neuroreport	10	C.15_D.24	visual	Orthography	Dyslexics	within group simple effect	-59	5	9	-54	0	12	3.1107	2.9814	5.5179	Reading-like task	D	children	fMRI	MNI
L32	Cuneus_L_18	S50	C277	2079	Temple	2001	Neuroreport	10	C.15_D.24	visual	Orthography	Dyslexics	within group simple effect	-3	-77	38	-5	-79	32	2.3381	6.08	5.0859	Reading-like task	D	children	fMRI	MNI
L7	Heschl_L_48	S50	C277	2080	Temple	2001	Neuroreport	10	C.15_D.24	visual	Orthography	Dyslexics	within group simple effect	-61	-16	16	-59	-12	10	1.8851	3.6547	4.6828	Reading-like task	D	children	fMRI	MNI
L20	Temporal_Mid_L_22	S50	C277	2081	Temple	2001	Neuroreport	10	C.15_D.24	visual	Orthography	Dyslexics	within group simple effect	-62	-38	12	-59	-35	6	4.8775	3.2499	4.0976	Reading-like task	D	children	fMRI	MNI
R69	Cerebelum_Crus1_R_0	S50	C277	2082	Temple	2001	Neuroreport	10	C.15_D.24	visual	Orthography	Dyslexics	within group simple effect	1	-87	-17	10	-83	-25	5.9372	2.3452	6.7268	Reading-like task	D	children	fMRI	MNI
R69	Cerebelum_Crus1_R_0	S50	C277	2083	Temple	2001	Neuroreport	10	C.15_D.24	visual	Orthography	Dyslexics	within group simple effect	9	-83	-21	10	-83	-25	5.9372	2.3452	6.7268	Reading-like task	D	children	fMRI	MNI
R21	Thalamus_R_0	S50	C277	2084	Temple	2001	Neuroreport	10	C.15_D.24	visual	Orthography	Dyslexics	within group simple effect	12	-10	17	13	-8	15	1.4142	2.6693	1.4142	Reading-like task	D	children	fMRI	MNI
R14	Pallidum_R_0	S50	C277	2085	Temple	2001	Neuroreport	10	C.15_D.24	visual	Orthography	Dyslexics	within group simple effect	24	-3	-2	23	-1	5	3.37	6.112	3.9799	Reading-like task	D	children	fMRI	MNI
R45	SupraMarginal_R_48	S50	C278	2086	Temple	2001	Neuroreport	10	C.15_D.24	visual	Rhyming	Controls	within group simple effect	61	-13	34	56	-27	27	8.2837	7.1747	6.8173	Reading-like task	C	children	fMRI	MNI
R92	Temporal_Sup_R_48	S50	C278	2087	Temple	2001	Neuroreport	10	C.15_D.24	visual	Rhyming	Controls	within group simple effect	67	-10	9	64	-7	0	3.9333	3.6491	6.7633	Reading-like task	C	children	fMRI	MNI
R92	Temporal_Sup_R_48	S50	C278	2088	Temple	2001	Neuroreport	10	C.15_D.24	visual	Rhyming	Controls	within group simple effect	67	-10	9	64	-7	0	3.9333	3.6491	6.7633	Reading-like task	C	children	fMRI	MNI
L16	Supp_motor_Area_L_6	S50	C278	2089	Temple	2001	Neuroreport	10	C.15_D.24	visual	Rhyming	Controls	within group simple effect	-12	-11	71	-5	-4	62	3.1929	3.3208	4.5552	Reading-like task	C	children	fMRI	MNI
L86	Temporal_Mid_L_37	S50	C278	2090	Temple	2001	Neuroreport	10	C.15_D.24	visual	Rhyming	Controls	within group simple effect	-55	-65	16	-58	-58	6	3.2042	5.4677	5.2182	Reading-like task	C	children	fMRI	MNI
L65	Postcentral_L_48	S50	C278	2091	Temple	2001	Neuroreport	10	C.15_D.24	visual	Rhyming	Controls	within group simple effect	-51	-11	31	-52	-15	26	6.7743	4.9854	3.7489	Reading-like task	C	children	fMRI	MNI
L74	Parietal_Inf_L_2	S50	C278	2092	Temple	2001	Neuroreport	10	C.15_D.24	visual	Rhyming	Controls	within group simple effect	-52	-21	44	-57	-27	44	3.7353	5.7113	6.1101	Reading-like task	C	children	fMRI	MNI
L7	Heschl_L_48	S50	C278	2093	Temple	2001	Neuroreport	10	C.15_D.24	visual	Rhyming	Controls	within group simple effect	-59	-6	13	-59	-12	10	1.8851	3.6547	4.6828	Reading-like task	C	children	fMRI	MNI
L80	NoRegion_0	S50	C278	2094	Temple	2001	Neuroreport	10	C.15_D.24	visual	Rhyming	Controls	within group simple effect	-20	-13	18	-20	-3	14	4.0632	5.1801	6.52	Reading-like task	C	children	fMRI	MNI
R79	Occipital_Sup_R_18	S50	C279	2095	Temple	2001	Neuroreport	10	C.15_D.24	visual	Rhyming	Dyslexics	within group simple effect	19	-97	19	17	-93	18	4.4987	3.645	6.3095	Reading-like task	D	children	fMRI	MNI
R44	Postcentral_R_3	S50	C279	2096	Temple	2001	Neuroreport	10	C.15_D.24	visual	Rhyming	Dyslexics	within group simple effect	52	-17	42	46	-18	38	3.994	5.2418	3	Reading-like task	D	children	fMRI	MNI
R2	Frontal_Inf_Oper_R_45	S50	C279	2097	Temple	2001	Neuroreport	10	C.15_D.24	visual	Rhyming	Dyslexics	within group simple effect	47	19	5	47	19	7	6.6564	1.8694	5.776	Reading-like task	D	children	fMRI	MNI
R82	NoRegion_20	S50	C279	2098	Temple	2001	Neuroreport	10	C.15_D.24	visual	Rhyming	Dyslexics	within group simple effect	44	-16	-14	48	-15	-16	7.4054	5.092	3.5832	Reading-like task	D	children	fMRI	MNI
R32	Frontal_Mid_R_46	S50	C279	2099	Temple	2001	Neuroreport	10	C.15_D.24	visual	Rhyming	Dyslexics	within group simple effect	32	42	35	37	46	29	5.8407	6.6726	3.7007	Reading-like task	D	children	fMRI	MNI
R49	Frontal_Mid_R_10	S50	C279	2100	Temple	2001	Neuroreport	10	C.15_D.24	visual	Rhyming	Dyslexics	within group simple effect	29	47	4	37	52	4	6.4403	4.6286	3.9418	Reading-like task	D	children	fMRI	MNI
R63	Occipital_Inf_R_19	S50	C279	2101	Temple	2001	Neuroreport	10	C.15_D.24	visual	Rhyming	Dyslexics	within group simple effect	35	-77	-8	36	-85	-7	4.8976	5.383	2.3278	Reading-like task	D	children	fMRI	MNI
R58	NoRegion_18	S50	C279	2102	Temple	2001	Neuroreport	10	C.15_D.24	visual	Rhyming	Dyslexics	within group simple effect	9	-93	-12	13	-96	-12	2.7999	4.3997	4.0708	Reading-like task	D	children	fMRI	MNI
L48	Supp_motor_Area_L_6	S50	C279	2103	Temple	2001	Neuroreport	10	C.15_D.24	visual	Rhyming	Dyslexics	within group simple effect	-9	3	55	-4	8	59	2.107	4.1378	4.6174	Reading-like task	D	children	fMRI	MNI
L52	Frontal_Inf_Tri_L_48	S50	C279	2104	Temple	2001	Neuroreport	10	C.15_D.24	visual	Rhyming	Dyslexics	within group simple effect	-38	27	6	-35	27	10	3.3238	6.0132	4.5059	Reading-like task	D	children	fMRI	MNI
L52	Frontal_Inf_Tri_L_48	S50	C279	2105	Temple	2001	Neuroreport	10	C.15_D.24	visual	Rhyming	Dyslexics	within group simple effect	-39	16	9	-35	27	10	3.3238	6.0132	4.5059	Reading-like task	D	children	fMRI	MNI
L74	Parietal_Inf_L_2	S50	C279	2106	Temple	2001	Neuroreport	10	C.15_D.24	visual	Rhyming	Dyslexics	within group simple effect	-53	-19	44	-57	-27	44	3.7353	5.7113	6.1101	Reading-like task	D	children	fMRI	MNI
L50	Frontal_Inf_Orb_L_45	S50	C279	2107	Temple	2001	Neuroreport	10	C.15_D.24	visual	Rhyming	Dyslexics	within group simple effect	-46	39	7	-45	42	-3	4.4083	5.9217	6.3289	Reading-like task	D	children	fMRI	MNI
L57	Frontal_Inf_Oper_L_44	S50	C279	2108	Temple	2001	Neuroreport	10	C.15_D.24	visual	Rhyming	Dyslexics	within group simple effect	-57	13	16	-56	15	12	3.0056	4.1369	4.7609	Reading-like task	D	children	fMRI	MNI
L94	Frontal_Inf_Oper_L_44	S50	C279	2109	Temple	2001	Neuroreport	10	C.15_D.24	visual	Rhyming	Dyslexics	within group simple effect	-46	3	21	-43	5	29	4.9748	3.6641	4.8013	Reading-like task	D	children	fMRI	MNI
L80	NoRegion_0	S50	C279	2110	Temple	2001	Neuroreport	10	C.15_D.24	visual	Rhyming	Dyslexics	within group simple effect	-21	-8	24	-20	-3	14	4.0632	5.1801	6.52	Reading-like task	D	children	fMRI	MNI
R47	NoRegion_0	S50	C279	2111	Temple	2001	Neuroreport	10	C.15_D.24	visual	Rhyming	Dyslexics	within group simple effect	22	-16	25	14	-22	23	8.1086	5.4314	4.1062	Reading-like task	D	children	fMRI	MNI
R91	Cerebelum_4_5_R_18	S50	C279	2112	Temple	2001	Neuroreport	10	C.15_D.24	visual	Rhyming	Dyslexics	within group simple effect	8	-53	-8	10	-56	-15	4.4734	4.4721	7.6768	Reading-like task	D	children	fMRI	MNI
R60	Caudate_R_0	S50	C279	2113	Temple	2001	Neuroreport	10	C.15_D.24	visual	Rhyming	Dyslexics	within group simple effect	8	14	8	13	14	6	4.4385	2.6077	0.89443	Reading-like task	D	children	fMRI	MNI
R51	Cerebelum_8_R_0	S51	C280	2114	Van.Der.Mark	2009	Neuroimage	11	C.24_D.18	visual	Visual.Perception	Controls	within group simple effect	30.3	-53.9	-42.45	28	-62	-52	6.644	6.4918	9.7785	Non-reading-like task	C	children	fMRI	Talairach
R64	NoRegion_18	S51	C280	2115	Van.Der.Mark	2009	Neuroimage	11	C.24_D.18	visual	Visual.Perception	Controls	within group simple effect	39.39	-85.71	-22.83	31	-91	-18	4.1171	5.5331	3.9558	Non-reading-like task	C	children	fMRI	Talairach
R64	NoRegion_18	S51	C280	2116	Van.Der.Mark	2009	Neuroimage	11	C.24_D.18	visual	Visual.Perception	Controls	within group simple effect	39.39	-85.71	-22.83	31	-91	-18	4.1171	5.5331	3.9558	Non-reading-like task	C	children	fMRI	Talairach
L74	Parietal_Inf_L_2	S51	C280	2118	Van.Der.Mark	2009	Neuroimage	11	C.24_D.18	visual	Visual.Perception	Controls	within group simple effect	-54.55	-27.49	57.32	-57	-27	44	3.7353	5.7113	6.1101	Non-reading-like task	C	children	fMRI	Talairach
L95	Cerebelum_Crus1_L_0	S51	C280	2119	Van.Der.Mark	2009	Neuroimage	11	C.24_D.18	visual	Visual.Perception	Controls	within group simple effect	-42.42	-72.89	-32.82	-36	-77	-28	6.0232	5.6763	6.9234	Non-reading-like task	C	children	fMRI	Talairach
L95	Cerebelum_Crus1_L_0	S51	C280	2120	Van.Der.Mark	2009	Neuroimage	11	C.24_D.18	visual	Visual.Perception	Controls	within group simple effect	-36.36	-85.09	-37.1	-36	-77	-28	6.0232	5.6763	6.9234	Non-reading-like task	C	children	fMRI	Talairach
L16	Supp_motor_Area_L_6	S51	C280	2121	Van.Der.Mark	2009	Neuroimage	11	C.24_D.18	visual	Visual.Perception	Controls	within group simple effect	-3.03	-2.94	61.88	-5	-4	62	3.1929	3.3208	4.5552	Non-reading-like task	C	children	fMRI	Talairach
L18	Temporal_Sup_L_0	S51	C280	2122	Van.Der.Mark	2009	Neuroimage	11	C.24_D.18	visual	Visual.Perception	Controls	within group simple effect	-45.45	-3.4	6.35	-47	-9	-1	3.4362	6.6061	3.4044	Non-reading-like task	C	children	fMRI	Talairach
L95	Cerebelum_Crus1_L_0	S51	C281	2123	Van.Der.Mark	2009	Neuroimage	11	C.24_D.18	visual	Visual.Perception	Controls	group by task	-36.36	-82.47	-26.22	-36	-77	-28	6.0232	5.6763	6.9234	Non-reading-like task	C	children	fMRI	Talairach
L36	Occipital_Inf_L_19	S51	C281	2124	Van.Der.Mark	2009	Neuroimage	11	C.24_D.18	visual	Visual.Perception	Controls	group by task	-48.48	-79.84	-15.34	-47	-75	-10	4.7891	3.9662	6.0362	Non-reading-like task	C	children	fMRI	Talairach
L40	Occipital_Mid_L_18	S51	C281	2125	Van.Der.Mark	2009	Neuroimage	11	C.24_D.18	visual	Visual.Perception	Controls	group by task	-27.27	-99.15	1.3	-29	-93	1	2.7103	4.4598	5.9736	Non-reading-like task	C	children	fMRI	Talairach
R24	Occipital_Sup_R_19	S51	C281	2126	Van.Der.Mark	2009	Neuroimage	11	C.24_D.18	visual	Visual.Perception	Controls	group by task	36.36	-88.03	28	30	-83	29	5.0285	3.6839	6.4143	Non-reading-like task	C	children	fMRI	Talairach
L18	Temporal_Sup_L_0	S51	C282	2128	Van.Der.Mark	2009	Neuroimage	11	C.24_D.18	visual	Phonological.lexical.decision	CmorethanD	group by task	-42.42	-2.93	-3.75	-47	-9	-1	3.4362	6.6061	3.4044	Reading-like task	C	children	fMRI	Talairach
L74	Parietal_Inf_L_2	S51	C282	2129	Van.Der.Mark	2009	Neuroimage	11	C.24_D.18	visual	Phonological.lexical.decision	CmorethanD	group by task	-60.61	-32.9	40.71	-57	-27	44	3.7353	5.7113	6.1101	Reading-like task	C	children	fMRI	Talairach
R75	Insula_R_48	S51	C282	2130	Van.Der.Mark	2009	Neuroimage	11	C.24_D.18	visual	Phonological.lexical.decision	CmorethanD	group by task	42.42	2.93	3.42	40	0	3	3.1728	5.2708	5.7875	Reading-like task	C	children	fMRI	Talairach
R45	SupraMarginal_R_48	S51	C282	2131	Van.Der.Mark	2009	Neuroimage	11	C.24_D.18	visual	Phonological.lexical.decision	CmorethanD	group by task	66.67	-26.41	34.52	56	-27	27	8.2837	7.1747	6.8173	Reading-like task	C	children	fMRI	Talairach
L50	Frontal_Inf_Orb_L_45	S51	C282	2132	Van.Der.Mark	2009	Neuroimage	11	C.24_D.18	visual	Phonological.lexical.decision	CmorethanD	group by task	-42.42	43.55	-4.63	-45	42	-3	4.4083	5.9217	6.3289	Reading-like task	C	children	fMRI	Talairach
R56	Frontal_Inf_Tri_R_45	S51	C282	2133	Van.Der.Mark	2009	Neuroimage	11	C.24_D.18	visual	Phonological.lexical.decision	CmorethanD	group by task	48.48	29.96	21.17	48	32	26	3.2787	4.4687	4.795	Reading-like task	C	children	fMRI	Talairach
R85	Angular_R_40	S51	C282	2134	Van.Der.Mark	2009	Neuroimage	11	C.24_D.18	visual	Phonological.lexical.decision	CmorethanD	group by task	57.58	-45.25	40.05	53	-50	31	5.2847	6.7823	4.5356	Reading-like task	C	children	fMRI	Talairach
L93	Cerebelum_Crus1_L_37	S51	C282	2135	Van.Der.Mark	2009	Neuroimage	11	C.24_D.18	visual	Phonological.lexical.decision	CmorethanD	group by task	-45.45	-48.18	-31.39	-42	-55	-30	3.6273	4.6873	3.8559	Reading-like task	C	children	fMRI	Talairach
R52	Supp_motor_Area_R_6	S51	C283	2136	Van.Der.Mark	2009	Neuroimage	11	C.24_D.18	visual	Phonological.lexical.decision	Controls	within group simple effect	0	3.09	65.46	2	3	65	2.562	4.0317	2.9264	Reading-like task	C	children	fMRI	Talairach
L12	Cingulum_Ant_L_0	S51	C283	2137	Van.Der.Mark	2009	Neuroimage	11	C.24_D.18	visual	Phonological.lexical.decision	Controls	within group simple effect	-3.03	4.63	32.89	-6	6	31	2.2583	2.5033	5.164	Reading-like task	C	children	fMRI	Talairach
R97	Cingulum_Mid_R_23	S51	C283	2138	Van.Der.Mark	2009	Neuroimage	11	C.24_D.18	visual	Phonological.lexical.decision	Controls	within group simple effect	6.06	-7.72	32.24	9	-8	40	4.1404	1.6036	10.1242	Reading-like task	C	children	fMRI	Talairach
L75	Precentral_L_6	S51	C283	2139	Van.Der.Mark	2009	Neuroimage	11	C.24_D.18	visual	Phonological.lexical.decision	Controls	within group simple effect	-42.42	-18.69	67.57	-40	-9	65	3.3166	9.4415	6.0514	Reading-like task	C	children	fMRI	Talairach
L8	Rolandic_Oper_L_48	S51	C283	2140	Van.Der.Mark	2009	Neuroimage	11	C.24_D.18	visual	Phonological.lexical.decision	Controls	within group simple effect	-54.55	2.78	6.68	-54	0	12	3.1107	2.9814	5.5179	Reading-like task	C	children	fMRI	Talairach
L1	Insula_L_48	S51	C283	2141	Van.Der.Mark	2009	Neuroimage	11	C.24_D.18	visual	Phonological.lexical.decision	Controls	within group simple effect	-36.36	-6.95	15.96	-36	-8	18	1.8645	2.2991	4.7409	Reading-like task	C	children	fMRI	Talairach
L93	Cerebelum_Crus1_L_37	S51	C283	2142	Van.Der.Mark	2009	Neuroimage	11	C.24_D.18	visual	Phonological.lexical.decision	Controls	within group simple effect	-42.42	-51.12	-35.14	-42	-55	-30	3.6273	4.6873	3.8559	Reading-like task	C	children	fMRI	Talairach
R75	Insula_R_48	S51	C283	2143	Van.Der.Mark	2009	Neuroimage	11	C.24_D.18	visual	Phonological.lexical.decision	Controls	within group simple effect	45.45	2.93	3.42	40	0	3	3.1728	5.2708	5.7875	Reading-like task	C	children	fMRI	Talairach
R74	Temporal_Pole_Sup_R_38	S51	C283	2144	Van.Der.Mark	2009	Neuroimage	11	C.24_D.18	visual	Phonological.lexical.decision	Controls	within group simple effect	63.64	6.02	3.58	54	5	-1	5.1739	4.521	5.5534	Reading-like task	C	children	fMRI	Talairach
R11	Postcentral_R_43	S51	C283	2145	Van.Der.Mark	2009	Neuroimage	11	C.24_D.18	visual	Phonological.lexical.decision	Controls	within group simple effect	63.64	1.85	26.22	65	-1	26	2.2321	2.7255	1.9821	Reading-like task	C	children	fMRI	Talairach
L48	Supp_motor_Area_L_6	S51	C284	2146	Van.Der.Mark	2009	Neuroimage	11	C.24_D.18	visual	Phonological.lexical.decision	Dyslexics	within group simple effect	-3.03	12.82	56.18	-4	8	59	2.107	4.1378	4.6174	Reading-like task	D	children	fMRI	Talairach
R64	NoRegion_18	S51	C284	2147	Van.Der.Mark	2009	Neuroimage	11	C.24_D.18	visual	Phonological.lexical.decision	Dyslexics	within group simple effect	30.3	-95.29	-16.24	31	-91	-18	4.1171	5.5331	3.9558	Reading-like task	D	children	fMRI	Talairach
R63	Occipital_Inf_R_19	S51	C284	2148	Van.Der.Mark	2009	Neuroimage	11	C.24_D.18	visual	Phonological.lexical.decision	Dyslexics	within group simple effect	42.42	-83.24	-8.39	36	-85	-7	4.8976	5.383	2.3278	Reading-like task	D	children	fMRI	Talairach
L95	Cerebelum_Crus1_L_0	S51	C284	2149	Van.Der.Mark	2009	Neuroimage	11	C.24_D.18	visual	Phonological.lexical.decision	Dyslexics	within group simple effect	-42.42	-76.14	-29.43	-36	-77	-28	6.0232	5.6763	6.9234	Reading-like task	D	children	fMRI	Talairach
L92	Parietal_Inf_L_7	S51	C284	2150	Van.Der.Mark	2009	Neuroimage	11	C.24_D.18	visual	Phonological.lexical.decision	Dyslexics	within group simple effect	-27.27	-67.65	55.2	-35	-59	53	5.2293	7.3069	5.1187	Reading-like task	D	children	fMRI	Talairach
R77	Parietal_Sup_R_7	S51	C284	2151	Van.Der.Mark	2009	Neuroimage	11	C.24_D.18	visual	Phonological.lexical.decision	Dyslexics	within group simple effect	30.3	-67.49	51.94	32	-62	55	6.1148	4.9802	4.0759	Reading-like task	D	children	fMRI	Talairach
[truncated: 520 more rows]
