# Supplementary material for: Reading the dyslexic brain: multiple dysfunctional routes revealed by a new meta-analysis of PET and fMRI activation studies
Source: Front Hum Neurosci. 2014 Nov 11;8:830. doi: 10.3389/fnhum.2014.00830 (PMC4227573; doi:10.3389/fnhum.2014.00830)
Supplement: Table S2 — Peak distribution in group-related clusters. [file DataSheet2.XLSX]

## Sheet: Foglio1
		CONTROLS	CONTROLS	DYSLEXICS	DYSLEXICS				CONTROLS	CONTROLS	DYSLEXICS	DYSLEXICS
		Visual	Non-visual	Visual	Non-visual				Visual	Non-visual	Visual	Non-visual
L5	Reading-like	10	0	0	0		L30	Reading-like	14	0	2	0
	Non-reading like	2	0	0	0			Non-reading like	3	2	2	0
Left fusiform gyrus (B.A. 37)	-41	-60	-18				Left inferior parietal lobule (B.A. 40)
		CONTROLS	CONTROLS	DYSLEXICS	DYSLEXICS				CONTROLS	CONTROLS	DYSLEXICS	DYSLEXICS
L6		Visual	Non-visual	Visual	Non-visual				Visual	Non-visual	Visual	Non-visual
	Reading-like	9	0	1	0		L34	Reading-like	10	0	0	0
	Non-reading like	1	0	0	0			Non-reading like	4	0	0	1
Left inferior temporal gyrus (B.A. 37)	-50	-61	-9				Left superior parietal lobule (B.A. 7)
		CONTROLS	CONTROLS	DYSLEXICS	DYSLEXICS				CONTROLS	CONTROLS	DYSLEXICS	DYSLEXICS
L23		Visual	Non-visual	Visual	Non-visual				Visual	Non-visual	Visual	Non-visual
	Reading-like	19	0	1	0		L38	Reading-like	15	0	3	0
	Non-reading like	1	0	0	0			Non-reading like	1	0	0	0
Left inferior temporal gyrus (B.A. 20)	-45	-49	-15				Left precentral gyrus (B.A. 6)
		CONTROLS	CONTROLS	DYSLEXICS	DYSLEXICS				CONTROLS	CONTROLS	DYSLEXICS	DYSLEXICS
		Visual	Non-visual	Visual	Non-visual				Visual	Non-visual	Visual	Non-visual
L86	Reading-like	14	0	0	0		L16	Reading-like	5	0	0	0
	Non-reading like	0	0	0	2			Non-reading like	1	3	0	0
Left middle temporal gyrus (B.A. 37)							Left SMA (B.A. 6)
		CONTROLS	CONTROLS	DYSLEXICS	DYSLEXICS
		Visual	Non-visual	Visual	Non-visual
L89	Reading-like	13	0	1	0
	Non-reading like	0	1	0	0
Left supramarginal gyrus (B.A. 40)
		CONTROLS	CONTROLS	DYSLEXICS	DYSLEXICS				CONTROLS	CONTROLS	DYSLEXICS	DYSLEXICS
		Visual	Non-visual	Visual	Non-visual				Visual	Non-visual	Visual	Non-visual
L85	Reading-like	2	0	7	0		R16	Reading-like	0	0	4	0
	Non-reading like	0	1	1	0			Non-reading like	0	0	0	2
Left caudate							Right precentral gyrus (B.A. 6)
		CONTROLS	CONTROLS	DYSLEXICS	DYSLEXICS				CONTROLS	CONTROLS	DYSLEXICS	DYSLEXICS
		Visual	Non-visual	Visual	Non-visual				Visual	Non-visual	Visual	Non-visual
L80	Reading-like	7	0	17	0		R71	Reading-like	3	0	2	0
	Non-reading like	0	1	0	0			Non-reading like	0	0	4	3
Left Putamen
							Right inferior parietal lobule (B.A. 2)
		CONTROLS	CONTROLS	DYSLEXICS	DYSLEXICS
		Visual	Non-visual	Visual	Non-visual
R27	Reading-like	2	0	5	0
	Non-reading like	0	0	1	1
Right middle cingulum (B.A. 32)
